# Supplementary material for: Structure and function of the healthy pre-adolescent pediatric gut microbiome
Source: Microbiome. 2015 Aug 26;3:36. doi: 10.1186/s40168-015-0101-x (PMC4550057; doi:10.1186/s40168-015-0101-x)
Supplement: Additional file 2: Table S2. — Subject and SRA sequence identifiers for the 16S rRNA gene data (V3-V5 region) used in this study. (XLSX 18.5 kb) [file 40168_2015_101_MOESM2_ESM.xlsx]

## Sheet: 16S
Table S2. Subject and SRA sequence identifiers for the 16S rRNA gene data (V3V5 region) used in this study.
Raw sequence counts reflect the number of reads assigned to each barcode with (zero mismatches) prior to quality filtering,
and quality filtered reads reflects the number of reads that were passed on to the OTU-picking process.
Age group	Specimen ID	Subject ID/RANDSID	Barcode	Experiment Accession	Run ID	SRS ID	Raw sequence count	Quality-filtered sequences
Child	P.HMP_003	P_003	AGTTGGC	SRX021283	SRR051661	SRS072855	20002	15882
Child	P.HMP_004	P_004	TATCAAC	SRX021283	SRR051662	SRS072887	20192	16172
Child	P.HMP_010	P_010	ACTCAC	SRX021285	SRR051688	SRS072863	25277	18546
Child	P.HMP_011	P_011	TGAAGC	SRX021285	SRR051682	SRS072893	5215	3929
Child	P.HMP_013	P_013	TCACAC	SRX021285	SRR051684	SRS072872	23336	17128
Child	P.HMP_015	P_015	ACGCGC	SRX021285	SRR051686	SRS072881	20742	15529
Child	P.HMP_024	P_024	TATCAAC	SRX021286	SRR051704	SRS072874	15533	12616
Child	P.HMP_025	P_025	AGGCGGC	SRX021286	SRR051705	SRS072864	10699	9101
Child	P.HMP_027	P_027	CGGTATC	SRX021286	SRR051706	SRS072886	18209	14729
Child	P.HMP_041	P_041	TGCCGAAC	SRX021288	SRR051791	SRS072899	5729	4887
Child	P.HMP_042	P_042	TATTCGTC	SRX021288	SRR051792	SRS072851	6091	5279
Child	P.HMP_044	P_044	AACCAGC	SRX021289	SRR051849	SRS072912	8577	7435
Child	P.HMP_045	P_045	CCGGCCAC	SRX021288	SRR051794	SRS072845	7168	6101
Child	P.HMP_046	P_046	AATGGTAC	SRX021288	SRR051795	SRS072901	8299	7105
Child	P.HMP_048	P_048	AACCTGGC	SRX021288	SRR051797	SRS072878	7869	7046
Child	P.HMP_050	P_050	AAGGTGC	SRX021289	SRR051851	SRS072896	7758	6753
Child	P.HMP_051	P_051	TCTTGGC	SRX021289	SRR051852	SRS072847	8917	7878
Child	P.HMP_052	P_052	ACGAAGTC	SRX021288	SRR051798	SRS072892	5887	5390
Child	P.HMP_058	P_058	AGTCGAC	SRX021289	SRR051857	SRS074030	9821	8512
Child	P.HMP_060	P_060	TGCGTTC	SRX021289	SRR051859	SRS072900	9393	7902
Child	P.HMP_064	P_064	TTCCTGC	SRX021289	SRR051863	SRS072894	11335	9627
Child	P.HMP_075_C1	P_075	AACCAGC	SRX119455	SRR407599	SRS191170	7161	6091
Child	P.HMP_077_C1	P_077	AAGGTGC	SRX119455	SRR407603	SRS191174	6719	5777
Child	P.HMP_082_C1	P_082	ATTCGTAC	SRX119345	SRR407457	SRS260637	8498	6451
Child	P.HMP_083_C1	P_083	TATTGAC	SRX119455	SRR407613	SRS191182	7928	6603
Child	P.HMP_085_C1	P_085	CCTTCCGC	SRX119345	SRR407458	SRS260645	8113	6923
Child	P.HMP_086_C1	P_086	AGTCCGTC	SRX119345	SRR407459	SRS260648	6529	5161
Child	P.HMP_087_C1	P_087	TTCTCAAC	SRX119345	SRR407455	SRS260651	9885	8385
Child	P.HMP_092_C1	P_092	CGGTATC	SRX118795	SRR405015	SRS260659	8287	6426
Child	P.HMP_093_C1	P_093	AGACAC	SRX118795	SRR405007	SRS260661	7819	5731
Child	P.HMP_095_C1	P_095	ACGCGC	SRX118795	SRR405004	SRS260665	6734	5051
Child	P.HMP_097_C1	P_097	CGCAAC	SRX118795	SRR404999	SRS260668	7197	4889
Child	P.HMP_100_C1	P_100	CTGTACGTAG	assignment pending	assignment pending	assignment pending	7368	5591
Child	P.HMP_101_C1	P_101	TGTACTACAT	assignment pending	assignment pending	assignment pending	8338	6437
Child	P.HMP_102_C1	P_102	AGATACACAG	assignment pending	assignment pending	assignment pending	7474	5548
Child	P.HMP_103_C1	P_103	CGTAGATCGA	assignment pending	assignment pending	assignment pending	9345	7260
Child	P.HMP_104_C1	P_104	AGAGCGCGAG	assignment pending	assignment pending	assignment pending	7788	6133
Adult	700013596	158013734	CGCAAC	SRX020679	SRR048044	SRS012191	9283	7917
Adult	700099021	158114885	AGACCTC	SRX020679	SRR048059	SRS022987	9245	7783
Adult	700097650	158155345	TTCCTGC	SRX020679	SRR048072	SRS021910	8805	7490
Adult	700097253	158216035	AACACAAC	SRX020679	SRR048083	SRS021541	6706	5481
Adult	700098954	158236265	ACGAGAAC	SRX020679	SRR048095	SRS022924	9314	7536
Adult	700099081	158276726	ACGTTCCAC	SRX020679	SRR048110	SRS023047	6888	5782
Adult	700095372	158398106	CGACTC	SRX020680	SRR048128	SRS020119	7499	6842
Adult	700095429	158418336	TTCGAGC	SRX020680	SRR048143	SRS020176	10292	9558
Adult	700099609	158438567	CGTCGTC	SRX020680	SRR048157	SRS023422	7641	7154
Adult	700098381	158458797	TCCAAGTC	SRX020680	SRR048171	SRS022480	7618	7011
Adult	700098289	158742018	TTGGAGGC	SRX020680	SRR048189	SRS022414	7487	6695
Adult	700100249	158883629	ACCTTGGTC	SRX020680	SRR048207	SRS023851	7489	6879
Adult	700099765	158964549	TCGTTGTC	SRX020681	SRR048223	SRS023488	7918	6850
Adult	700109943	159085930	TGACGAC	SRX020684	SRR048434	SRS042290	12369	11167
Adult	700102924	159146620	TCACCTC	SRX020681	SRR048234	SRS048083	5576	4702
Adult	700102261	159166850	TGCCGAAC	SRX020681	SRR048247	SRS057122	4878	4423
Adult	700016564	159227541	AAGAGTTC	SRX020681	SRR048260	SRS013543	6019	5280
Adult	700102867	159288231	ACTCCTC	SRX020684	SRR048448	SRS056656	10321	9428
Adult	700101657	159389382	AAGGCAC	SRX020680	SRR048158	SRS024511	6460	5944
Adult	700112004	159510762	CCTTCCGC	SRX020689	SRR048853	SRS063797	12717	9929
Adult	700107508	159632143	TCCAAGTC	SRX020684	SRR048464	SRS054488	10515	9682
Adult	700107397	159753524	TCGTTGTC	SRX020684	SRR048477	SRS056505	19497	17714
Adult	700108618	159915365	AACGGAGTC	SRX020684	SRR048492	SRS055934	11264	10160
Adult	700107949	160056975	AAGGTGC	SRX020685	SRR048520	SRS045627	7544	5918
Adult	700107565	160097436	AGCTTC	SRX020685	SRR048509	SRS042843	9421	7446
Adult	700109582	160178356	AAGGCAC	SRX020685	SRR048532	SRS055137	10413	8400
Adult	700108915	160218816	TTCGCGAC	SRX020685	SRR048545	SRS042436	49595	42390
Adult	700109643	160319967	CCACGGTC	SRX020685	SRR048558	SRS045493	9184	7326
Adult	700107892	160380657	ACCGTAATC	SRX020685	SRR048575	SRS048299	9291	7323
Adult	700107778	160400887	AGCTTC	SRX020686	SRR048590	SRS051609	8185	6874
Adult	700108180	160421117	CCAGGAC	SRX020688	SRR048744	SRS045350	11876	8552
Adult	700108117	160502038	AAGGCAC	SRX020686	SRR048611	SRS056255	4709	3722
Adult	700108552	160582958	AAGAGTTC	SRX020686	SRR048629	SRS047561	7556	6293
Adult	700108858	160603188	TTCTCAAC	SRX020686	SRR048645	SRS052555	8820	7390
Adult	700110111	160643649	TTAAGATTC	SRX020686	SRR048657	SRS049982	8841	7312
Adult	700108240	160704339	TTCGTGGC	SRX020688	SRR048760	SRS050141	18906	15224
Adult	700109192	160765029	TCTCCGTC	SRX020687	SRR048693	SRS047967	15843	13756
Adult	700109525	160845950	ACGGCTC	SRX020687	SRR048681	SRS053301	13056	11253
Adult	700111178	257905678	TCACAC	SRX020689	SRR048778	SRS063138	13823	11546
Adult	700111461	451588811	TTCTCAAC	SRX020689	SRR048850	SRS064335	10695	8284
Adult	700111318	763721271	AAGAGTTC	SRX020689	SRR048832	SRS062610	10508	8117
Adult	700111244	866653606	ATCTTAC	SRX020689	SRR048796	SRS063068	8248	6967
Adult	700111767	872848689	AAGGCAC	SRX020689	SRR048814	SRS063524	8298	6232
