# Supplementary material for: Structure and function of the healthy pre-adolescent pediatric gut microbiome
Source: Microbiome. 2015 Aug 26;3:36. doi: 10.1186/s40168-015-0101-x (PMC4550057; doi:10.1186/s40168-015-0101-x)
Supplement: Additional file 3: Table S3. — Subject and SRA sequence identifiers for the shotgun metagenomic sequence data used in this study. (XLSX 14.5 kb) [file 40168_2015_101_MOESM3_ESM.xlsx]

## Sheet: WGS
Table S3. Subject and SRA sequence identifiers for the shotgun metagenomic sequence data used in this study.
Age group	Subject ID/RANDSID	Specimen ID	SRS ID	DAAC data link (HMP only)
Child	P_013	P.HMP_013-W	SRS594736	N/A
Child	P_015	P.HMP_037W	SRS595073	N/A
Child	P_041	P.HMP_041-W	SRS594737	N/A
Child	P_044	P.HMP_044-W	SRS594738	N/A
Child	P_048	P.HMP_048-W	SRS594739	N/A
Child	P_050	P.HMP_050-W	SRS594740	N/A
Child	P_051	P.HMP_051-W	SRS594741	N/A
Child	P_058	P.HMP_058-W	SRS594742	N/A
Child	P_075	P.HMP_075-C1W	SRS569377	N/A
Child	P_077	P.HMP_077-C1W	SRS569378	N/A
Child	P_083	P.HMP_083-C2W	SRS569380	N/A
Child	P_085	P.HMP_085-C1W	SRS569381	N/A
Child	P_086	P.HMP_086-C1W	SRS569382	N/A
Child	P_087	P.HMP_087-C1W	SRS569383	N/A
Child	P_092	P.HMP_092-C1W	SRS569385	N/A
Child	P_093	P.HMP_093-C1W	SRS569386	N/A
Child	P_095	P.HMP_095-C1W	SRS569387	N/A
Child	P_100	P.HMP_100-C1W	SRS569395	N/A
Child	P_101	P.HMP_101-C1W	SRS569396	N/A
Child	P_102	P.HMP_102-C1W	SRS569397	N/A
Child	P_103	P.HMP_103-C1W	SRS569398	N/A
Child	P_104	P.HMP_104-C2W	SRS569399	N/A
Adult/HMP	160380657	700035747	SRS018313	ftp://public-ftp.hmpdacc.org/Illumina/stool/SRS018313.tar.bz2
Adult/HMP	159146620	700016142	SRS011452	ftp://public-ftp.hmpdacc.org/Illumina/stool/SRS011452.tar.bz2
Adult/HMP	160400887	700095486	SRS020233	ftp://public-ftp.hmpdacc.org/Illumina/stool/SRS020233.tar.bz2
Adult/HMP	159632143	700033989	SRS017307	ftp://public-ftp.hmpdacc.org/Illumina/stool/SRS017307.tar.bz2
Adult/HMP	160218816	700035861	SRS018427	ftp://public-ftp.hmpdacc.org/Illumina/stool/SRS018427.tar.bz2
Adult/HMP	160421117	700032944	SRS016753	ftp://public-ftp.hmpdacc.org/Illumina/stool/SRS016753.tar.bz2
Adult/HMP	160765029	700096380	SRS020869	ftp://public-ftp.hmpdacc.org/Illumina/stool/SRS020869.tar.bz2
Adult/HMP	159510762	700100540	SRS024075	ftp://public-ftp.hmpdacc.org/Illumina/stool/SRS024075.tar.bz2
Adult/HMP	160603188	700034926	SRS017821	ftp://public-ftp.hmpdacc.org/Illumina/stool/SRS017821.tar.bz2
Adult/HMP	159753524	700107375	SRS053214	ftp://public-ftp.hmpdacc.org/Illumina/stool/SRS053214.tar.bz2
Adult/HMP	160582958	700034794	SRS017701	ftp://public-ftp.hmpdacc.org/Illumina/stool/SRS017701.tar.bz2
Adult/HMP	159915365	700032338	SRS016585	ftp://public-ftp.hmpdacc.org/Illumina/stool/SRS016585.tar.bz2
Adult/HMP	160319967	700034166	SRS017433	ftp://public-ftp.hmpdacc.org/Illumina/stool/SRS017433.tar.bz2
Adult/HMP	158742018	700015181	SRS011239	ftp://public-ftp.hmpdacc.org/Illumina/stool/SRS011239.tar.bz2
Adult/HMP	158883629	700015113	SRS012902	ftp://public-ftp.hmpdacc.org/Illumina/stool/SRS012902.tar.bz2
Adult/HMP	160704339	700095647	SRS020328	ftp://public-ftp.hmpdacc.org/Illumina/stool/SRS020328.tar.bz2
Adult/HMP	160502038	700034254	SRS017521	ftp://public-ftp.hmpdacc.org/Illumina/stool/SRS017521.tar.bz2
Adult/HMP	159166850	700016610	SRS011529	ftp://public-ftp.hmpdacc.org/Illumina/stool/SRS011529.tar.bz2
Adult/HMP	159227541	700016542	SRS013521	ftp://public-ftp.hmpdacc.org/Illumina/stool/SRS013521.tar.bz2
Adult/HMP	160178356	700035785	SRS018351	ftp://public-ftp.hmpdacc.org/Illumina/stool/SRS018351.tar.bz2
Adult/HMP	160643649	700095213	SRS019968	ftp://public-ftp.hmpdacc.org/Illumina/stool/SRS019968.tar.bz2
Adult/HMP	158458797	700014562	SRS011061	ftp://public-ftp.hmpdacc.org/Illumina/stool/SRS011061.tar.bz2
