# Supplementary material for: Structure and function of the healthy pre-adolescent pediatric gut microbiome
Source: Microbiome. 2015 Aug 26;3:36. doi: 10.1186/s40168-015-0101-x (PMC4550057; doi:10.1186/s40168-015-0101-x)
Supplement: Additional file 4: Table S4. — Sequence and assembly metrics for the shotgun metagenomic sequence libraries used in this study. (XLSX 23.0 kb) [file 40168_2015_101_MOESM4_ESM.xlsx]

## Sheet: Sheet1
Table S4. Sequence and assembly metrics for the shotgun metagenomic sequence libraries used in this study.
	Library and quality metrics					Taxonomic profile generation		Assembly and gene prediction							Annotation using the KEGG database (version 54)
Sequence librarySequence librarySequence library	Read length (bp)Read length (bp)Read length (bp)	Reads generatedReads generatedReads generated	Raw data (Gb)Raw data (Gb)Raw data (Gb)	Human reads	Human reads removed (%)Human reads removed (%)Human reads removed (%)	Hits to Metaphlan markersHits to Metaphlan markersHits to Metaphlan markers	Metaphlan matches (%)Metaphlan matches (%)Metaphlan matches (%)	Reads after DigiNormReads after DigiNormReads after DigiNorm	Number of contigsNumber of contigsNumber of contigs	N50 (bp)	Average contig length (bp)Average contig length (bp)Average contig length (bp)	Total assembly length (bp)Total assembly length (bp)Total assembly length (bp)	Number of ORFsNumber of ORFsNumber of ORFs	Average ORF length (bp)Average ORF length (bp)Average ORF length (bp)	ORF hits to KEGG (KO)	KO annotated ORFs (%)KO annotated ORFs (%)KO annotated ORFs (%)	Unassembled read hits to KOUnassembled read hits to KOUnassembled read hits to KO	KO annotated reads (%)KO annotated reads (%)KO annotated reads (%)	Maximum e-value
PHMP013	101	133009204	13.43	10414	0.00782953	6199616	4.66	16083532	345945	802	485.34	167901178	161810	644.45	53269	32.92	771565	35.7	0.0001
PHMP037	101	148075322	14.96	51650	0.0348809	8505657	5.75	13759699	279655	1288	585.92	163854209	150380	712.13	45407	30.19	652255	38.55	0.0001
PHMP041	101	172562160	17.43	48580	0.0281522	4321956	2.51	21324629	446616	1516	645.36	288228705	269601	727.64	78301	29.04	693458	36.54	0.0001
PHMP044	101	127187668	12.85	7610	0.00598328	4877914	3.84	16758701	382144	1314	609.1	232762165	219344	722.75	68234	31.11	626295	40.21	0.0001
PHMP048	101	102080294	10.31	14810	0.0145082	4595999	4.5	18047246	485236	864	503.39	244264060	230565	656.98	68788	29.83	841774	37.18	0.0001
PHMP050	101	182853318	18.47	11754	0.0064281	6074108	3.32	23817632	626162	830	492.76	308549051	298776	661.61	98616	33.01	995946	35.76	0.0001
PHMP051	101	182923880	18.48	93968	0.05137	6101349	3.34	20577226	548316	466	365.98	200671022	189443	566.78	70973	37.46	1591833	38.92	0.0001
PHMP058	101	150004736	15.15	10126	0.00675045	4527430	3.02	21434353	568606	799	476	270654077	259338	657.05	84676	32.65	989371	34.75	0.0001
PHMP075-C1	101	153134358	15.47	7588	0.00495513	6056206	3.96	16599911	402375	811	492.69	198245796	186282	650.52	66982	35.96	760014	38.6	0.0001
PHMP077-C1	101	127100658	12.84	9950	0.00782844	1790410	1.41	19319308	572891	715	454.2	260205583	242160	640.77	69953	28.89	1076360	38.31	0.0001
PHMP083-C2	101	143435416	14.49	8764	0.00611007	4870923	3.4	21083780	546804	998	534.08	292035201	273527	685.58	84887	31.03	880014	40.12	0.0001
PHMP085-C1	101	194955404	19.69	19002	0.00974684	4710274	2.42	19303689	410739	1167	592.28	243273374	230036	696.98	68899	29.95	685921	38.15	0.0001
PHMP086-C1	101	108448382	10.95	23486	0.0216564	2734866	2.52	17638118	500094	810	493.37	246731860	231363	665.75	62240	26.9	745983	36.77	0.0001
PHMP087-C1	101	134665794	13.6	1866	0.00138565	4723884	3.51	20205974	483518	1287	594.06	287236532	269426	718.43	83446	30.97	764484	40.14	0.0001
PHMP092-C1	101	46927340	4.74	3222	0.00686593	1116747	2.38	10104287	195136	1936	718.18	140143054	128747	770.8	39322	30.54	435440	38.77	0.0001
PHMP093-C1	101	128914614	13.02	413874	0.321045	2139216	1.66	13823181	341017	1098	548.95	187202845	172936	701.59	56405	32.62	658700	41.34	0.0001
PHMP095-C1	101	48444786	4.89	2634	0.00543712	1348410	2.78	8594113	187946	1589	656.67	123418140	112773	754.97	38774	34.38	319695	40.53	0.0001
PHMP100-C1	101	125528984	12.68	4330	0.0034494	2277471	1.81	12264153	301439	776	482.34	145394818	137465	646.41	47672	34.68	560460	38.47	0.0001
PHMP101-C1	101	99200334	10.02	5614	0.00565926	1997177	2.01	13653682	266239	968	542.01	144304932	138276	669.41	52655	38.08	515703	36.61	0.0001
PHMP102-C1	101	72808518	7.35	3400	0.00466978	1768795	2.43	10831127	222361	1760	694.33	154391881	141346	768.03	42617	30.15	405171	38.27	0.0001
PHMP103-C1	101	71358754	7.21	280498	0.393081	2321109	3.27	10305745	217848	1714	677.86	147669926	137156	753.21	42298	30.84	347097	37.54	0.0001
PHMP104-C2	101	106307182	10.74	108954	0.10249	4202462	3.96	21860696	533026	1132	592.84	316000315	303227	690.88	92002	30.34	844478	38.36	0.0001
SRS011061	60-101	90085554	8.03	2	2.22e-06	1589244	1.76	15653071	390871	466	375.15	146636999	148639	535.3	46696	31.42	510161	27.46	0.0001
SRS011239	60-101	133237582	12.66	2339964	1.75623	2898014	2.21	14603162	356489	904	507.34	180859910	167974	681.97	55290	32.92	708458	34.61	0.0001
SRS011452	60-100	37700819	3.61	17207	0.0456409	390693	1.04	4646489	116086	1085	515.09	59794818	51558	749.02	24851	48.2	223969	43.26	0.0001
SRS011529	60-100	132566003	12.66	1194009	0.90069	2971406	2.26	16209204	435341	677	452.42	196957312	178154	643.49	59751	33.54	801282	31.07	0.0001
SRS012902	60-101	107161589	10.48	2127509	1.98533	586762	0.56	3052023	53749	2007	751.4	40386921	36481	806.79	14662	40.19	135866	49.54	0.0001
SRS013521	62-95	115013916	10.93	0	0	2890661	2.51	9138010	177009	1501	641.09	113479326	102647	754.51	36242	35.31	355903	38.75	0.0001
SRS016585	60-101	116571971	10.83	1263341	1.08374	908745	0.79	2753937	55805	833	457.16	25511863	22629	676.23	11114	49.11	281598	44.23	0.0001
SRS016753	60-101	108979430	10.44	1465990	1.3452	1728443	1.61	6552455	124239	1375	662.69	82332010	78063	756.38	33783	43.28	259117	42.6	0.0001
SRS017307	60-101	126675555	12.24	829101	0.654507	4439837	3.53	14353417	351553	931	527.98	185611470	175849	689.17	56155	31.93	612308	32.82	0.0001
SRS017433	60-101	110584442	10.77	1258290	1.13785	3309465	3.03	10607506	234948	1312	600.96	141194958	129173	745.21	48731	37.73	401032	36.69	0.0001
SRS017521	60-101	109077287	10.45	1561989	1.432	1783911	1.66	18150503	489839	745	486.44	238278241	226746	647.48	69552	30.67	759321	33.38	0.0001
SRS017701	60-101	101596426	9.63	5680502	5.59124	1164025	1.21	11896841	258748	1130	564.42	146043018	132999	722.45	47386	35.63	429282	31.49	0.0001
SRS017821	60-101	97958599	9.19	7305263	7.4575	1683591	1.86	15664074	380611	775	483.73	184113152	173940	649.62	60972	35.05	577051	31.38	0.0001
SRS018313	60-101	121731328	11.66	6801866	5.58761	2593217	2.26	8226656	215486	730	461.54	99455403	90038	649.72	30793	34.2	435789	34.08	0.0001
SRS018351	60-101	106408821	10.15	2767569	2.60088	1792314	1.73	11747214	250289	1102	582.17	145709816	141175	690.39	49455	35.03	411266	34.1	0.0001
SRS018427	60-101	104002377	9.69	2433969	2.3403	1619056	1.59	13660751	356028	719	469.19	167044949	156225	649.62	48429	31	656156	32.84	0.0001
SRS019968	60-101	108450944	10.09	2261896	2.08564	2907020	2.74	10218319	261006	761	478.09	124783195	115432	656.98	38623	33.46	456615	33.6	0.0001
SRS020233	60-101	124316791	11.82	1766207	1.42073	2364379	1.93	24562819	652325	767	479.96	313093073	293942	647.81	95120	32.36	996222	33.86	0.0001
SRS020328	60-101	103939044	9.65	77	7.408e-05	2808407	2.7	20097467	462418	812	497.36	229986252	218546	651.44	67530	30.9	781862	30.99	0.0001
SRS020869	60-101	99624463	9.48	3325775	3.33831	1698381	1.76	18371868	474374	818	492.73	233737213	217864	663.62	69493	31.9	825998	34.49	0.0001
SRS024075	60-95	142090693	13.3	14	9.85e-06	1733613	1.22	11397939	194832	1616	659.39	128470730	117042	752	37889	32.37	396901	32.64	0.0001
SRS053214	60-95	103639606	9.69	13	1.254e-05	1941347	1.87	12088359	258886	1106	571.24	147884932	138324	696.09	44475	32.15	396384	34.09	0.0001

## Sheet: Sheet2
File	Start_Count	Remove_Host
PHMP075-C1	153134358	153126770				PHMP013	133009204	10414			SRS011061	SRS011061	1857852
PHMP077-C1	127100658	127090708				PHMP037	148075322	51650			SRS011239	SRS011239	2046847
PHMP078-C1	60481348	60454462				PHMP041	172562160	48580			SRS011452	SRS011452	517675
PHMP083-C2	143435416	143426652				PHMP044	127187668	7610			SRS011529	SRS011529	2579262
083-C3_C0W39ACXX-5-ID05	120573390	120567682				PHMP048	102080294	14810			SRS012902	SRS012902	274276
PHMP085-C1	194955404	194936402				PHMP050	182853318	11754			SRS013521	SRS013521	918440
PHMP086-C1	108448382	108424896				PHMP051	182923880	93968			SRS016585	SRS016585	636663
PHMP087-C1	134665794	134663928				PHMP058	150004736	10126			SRS016753	SRS016753	608238
PHMP090-C1	247752796	247512150				PHMP075-C1	153134358	7588			SRS017307	SRS017307	1865811
PHMP092-C1	46927340	46924118				PHMP077-C1	127100658	9950			SRS017433	SRS017433	1093045
PHMP093-C1	128914614	128500740				PHMP078-C1	60481348	26886			SRS017521	SRS017521	2274577
PHMP095-C1	48444786	48442152				PHMP083-C2	143435416	8764			SRS017701	SRS017701	1363154
PHMP100-C1	125528984	125524654				PHMP085-C1	194955404	19002			SRS017821	SRS017821	1839096
PHMP101-C1	99200334	99194720				PHMP086-C1	108448382	23486			SRS018313	SRS018313	1278574
PHMP102-C1	72808518	72805118				PHMP087-C1	134665794	1866			SRS018351	SRS018351	1206233
PHMP103-C1	71358754	71078256				PHMP090-C1	247752796	240646			SRS018427	SRS018427	1998196
PHMP104-C2	106307182	106198228				PHMP092-C1	46927340	3222			SRS019968	SRS019968	1359152
PHMP041	172562160	172513580				PHMP093-C1	128914614	413874			SRS020233	SRS020233	2942336
PHMP037	148075322	148023672				PHMP095-C1	48444786	2634			SRS020328	SRS020328	2522768
C0C4MACXX-3-ID12	225893958	225820462				PHMP100-C1	125528984	4330			SRS020869	SRS020869	2394694
PHMP050	182853318	182841564				PHMP101-C1	99200334	5614			SRS024075	SRS024075	1216035
PHMP058	150004736	149994610				PHMP102-C1	72808518	3400			SRS053214	SRS053214	1162671
PHMP013	133009204	132998790				PHMP103-C1	71358754	280498			PHMP013	PHMP013	2161063
PHMP051	182923880	182829912				PHMP104-C2	106307182	108954			PHMP037	PHMP037	1691931
catD0R89ACXX-5-ID02	211025800	210935392									PHMP041	PHMP041	1897980
catD0R89ACXX-5-ID06	564516822	564203588									PHMP044	PHMP044	1557404
catD0R89ACXX-5-ID09	222806378	221823874									PHMP048	PHMP048	2264151
D0JDLACXX-6-ID06	94022750	94012960									PHMP050	PHMP050	2785196
D0JDLACXX-6-ID12	81114456	81034390									PHMP051	PHMP051	4089879
PHMP044	127187668	127180058									PHMP058	PHMP058	2846757
PHMP048	102080294	102065484									PHMP075-C1	PHMP075-C1	1969166
D0N5LACXX-6-ID04	89715686	89709360									PHMP077-C1	PHMP077-C1	2809295
D0N5LACXX-6-ID07	262348594	262338422									PHMP083-C2	PHMP083-C2	2193361
D0NHLACXX-5-ID01	78463412	78456364									PHMP085-C1	PHMP085-C1	1797873
D0NHLACXX-5-ID10	204649266	204544736									PHMP086-C1	PHMP086-C1	2028795
D0RLLACXX-3-ID05	274997126	274941848									PHMP087-C1	PHMP087-C1	1904388
D0RLLACXX-3-ID11	95945838	95923296									PHMP092-C1	PHMP092-C1	1123270
											PHMP093-C1	PHMP093-C1	1593379
											PHMP095-C1	PHMP095-C1	788806
											PHMP100-C1	PHMP100-C1	1456770
											PHMP101-C1	PHMP101-C1	1408623
											PHMP102-C1	PHMP102-C1	1058610
											PHMP103-C1	PHMP103-C1	924607
											PHMP104-C2	PHMP104-C2	2201641
