# Supplementary material for: Structure and function of the healthy pre-adolescent pediatric gut microbiome
Source: Microbiome. 2015 Aug 26;3:36. doi: 10.1186/s40168-015-0101-x (PMC4550057; doi:10.1186/s40168-015-0101-x)
Supplement: Additional file 9: Table S7. — Genera differing in the 16S profiles of healthy child and adult GI communities. Between-group differences were evaluated with two-tailed White’s non-parametric t-tests with Storey’s FDR corrections. (XLSX 14.6 kb) [file 40168_2015_101_MOESM9_ESM.xlsx]

## Sheet: TableS7_16S_GenusLe
Table S7. Genera differing in the 16S profiles of healthy child and adult GI communities. Between group differences were evaluated with two-tailed White's non-parametric t-tests with Storey's FDR corrections.
Rows highlighted with green shading represent genera enriched (on average) in children, while highlighted in yellow represent those enriched (on average) in adults.
Kingdom	Phylum	Class	Order	Family	Genus	Mean relative frequency (%)		Standard error		p-values	q-values
						Adult	Child	Adult	Child
Bacteria	Firmicutes	Clostridia	Clostridiales	Ruminococcaceae	Ethanoligenens	0.003	0.029	0.002	0.018	2.14e-08	3.62e-07
Bacteria	Firmicutes	Clostridia	Clostridiales	Lachnospiraceae	Blautia	0.319	0.945	0.082	0.128	0.000999	0.00089
Bacteria	Firmicutes	Bacilli	Lactobacillales	Streptococcaceae	Streptococcus	0.046	0.174	0.013	0.039	0.000999	0.00089
Bacteria	Firmicutes	Clostridia	Clostridiales	Ruminococcaceae	Ruminococcus	0.672	2.154	0.12	0.478	0.000999	0.00089
Bacteria	Firmicutes	Clostridia	Clostridiales	Eubacteriaceae	Eubacterium	0.025	0.256	0.005	0.038	0.000999	0.00089
Bacteria	Firmicutes	Clostridia	Clostridiales	Lachnospiraceae	Roseburia	1.875	4.217	0.333	0.502	0.000999	0.00089
Bacteria	Bacteroidetes	Bacteroidia	Bacteroidales	Porphyromonadaceae	Butyricimonas	0.032	0.007	0.007	0.003	0.000999	0.00089
Bacteria	Actinobacteria	Actinobacteria	Bifidobacteriales	Bifidobacteriaceae	Bifidobacterium	0.04	0.943	0.01	0.344	0.000999	0.00089
Bacteria	Firmicutes	Negativicutes	Selenomonadales	Veillonellaceae	Dialister	1.018	4.889	0.302	1.265	0.000999	0.00089
Bacteria	Firmicutes	Clostridia	Clostridiales	Ruminococcaceae	Butyricicoccus	0.091	0.499	0.015	0.101	0.000999	0.00089
Bacteria	Firmicutes	Clostridia	Clostridiales	Lachnospiraceae	Lactonifactor	0.049	0.009	0.01	0.003	0.000999	0.00089
Bacteria	Firmicutes	Clostridia	Clostridiales	Ruminococcaceae	Acetivibrio	0.193	0.598	0.047	0.123	0.000999	0.00089
Bacteria	Firmicutes	Clostridia	Clostridiales	Ruminococcaceae	Clostridium IV	0.578	1.95	0.135	0.319	0.000999	0.00089
Bacteria	Bacteroidetes	Bacteroidia	Bacteroidales	Bacteroidaceae	Bacteroides	58.178	36.652	3.106	2.669	0.000999	0.00089
Bacteria	Firmicutes	Clostridia	Clostridiales	Ruminococcaceae	Faecalibacterium	3.706	8.062	0.571	0.668	0.000999	0.00089
Bacteria	Firmicutes	Erysipelotrichia	Erysipelotrichales	Erysipelotrichaceae	Clostridium XVIII	0.208	1.006	0.035	0.251	0.000999	0.00089
Bacteria	Actinobacteria	Actinobacteria	Coriobacteriales	Coriobacteriaceae	Collinsella	0.014	0.197	0.006	0.046	0.000999	0.00089
Bacteria	Firmicutes	Clostridia	Clostridiales	Lachnospiraceae	Dorea	0.218	0.981	0.033	0.169	0.000999	0.00089
Bacteria	Firmicutes	Clostridia	Clostridiales	Clostridiales_Incertae Sedis XIII	Anaerovorax	0.026	0.109	0.006	0.023	0.000999	0.00089
Bacteria	Bacteroidetes	Bacteroidia	Bacteroidales	Porphyromonadaceae	Barnesiella	2.506	0.778	0.549	0.154	0.002	0.00141
Bacteria	Firmicutes	Clostridia	Clostridiales	Peptostreptococcaceae	Clostridium XI	0.068	0.436	0.024	0.103	0.002	0.00141
Bacteria	Actinobacteria	Actinobacteria	Coriobacteriales	Coriobacteriaceae	Unclassified Coriobacteriaceae	0.01	0.061	0.005	0.018	0.002	0.00141
Bacteria	Bacteroidetes	Bacteroidia	Bacteroidales	Porphyromonadaceae	Parabacteroides	6.405	2.513	0.998	0.336	0.002	0.00141
Bacteria	Firmicutes	Clostridia	Clostridiales	Ruminococcaceae	Acetanaerobacterium	0.723	2.353	0.13	0.558	0.002	0.00141
Bacteria	Firmicutes	Clostridia	Unclassified Clostridia	Unclassified Clostridia	Unclassified Clostridia	0.009	0.022	0.004	0.019	0.00296	0.00175
Bacteria	Firmicutes	Clostridia	Clostridiales	Clostridiaceae 1	Clostridium sensu stricto	0.029	0.141	0.015	0.032	0.003	0.00175
Bacteria	Firmicutes	Negativicutes	Selenomonadales	Acidaminococcaceae	Phascolarctobacterium	1.029	0.288	0.269	0.095	0.003	0.00175
Bacteria	Firmicutes	Clostridia	Clostridiales	Lachnospiraceae	Anaerostipes	0.113	0.347	0.032	0.089	0.003	0.00175
Bacteria	Firmicutes	Clostridia	Clostridiales	Lachnospiraceae	Clostridium XlVa	1.104	0.569	0.167	0.073	0.003	0.00175
Bacteria	Firmicutes	Clostridia	Clostridiales	Ruminococcaceae	Clostridium III	0.019	0.222	0.006	0.1	0.00699	0.0037
Bacteria	Firmicutes	Clostridia	Clostridiales	Lachnospiraceae	Lachnospiracea_incertae_sedis	3.175	4.885	0.34	0.486	0.00699	0.0037
Bacteria	Proteobacteria	Betaproteobacteria	Burkholderiales	Sutterellaceae	Parasutterella	0.84	0.214	0.239	0.07	0.00699	0.0037
Bacteria	Firmicutes	Clostridia	Clostridiales	Ruminococcaceae	Oscillibacter	1.927	3.131	0.265	0.363	0.00899	0.00461
Bacteria	Bacteroidetes	Bacteroidia	Bacteroidales	Prevotellaceae	Paraprevotella	1.19	0.174	0.453	0.092	0.012	0.00597
Bacteria	Firmicutes	Clostridia	Clostridiales	Lachnospiraceae	Coprococcus	0.123	0.405	0.035	0.123	0.016	0.00773
Bacteria	Firmicutes	Clostridia	Clostridiales	Unclassified Clostridiales	Unclassified Clostridiales	1.266	2.645	0.307	0.494	0.018	0.00845
Bacteria	Firmicutes	Unclassified Firmicutes	Unclassified Firmicutes	Unclassified Firmicutes	Unclassified Firmicutes	0.365	1.408	0.111	0.467	0.035	0.016
Bacteria	Firmicutes	Clostridia	Clostridiales	Lachnospiraceae	Clostridium XlVb	0.153	0.063	0.041	0.016	0.036	0.016
Bacteria	Firmicutes	Clostridia	Clostridiales	Ruminococcaceae	Anaerotruncus	0.021	0.042	0.005	0.009	0.043	0.0182
Bacteria	Firmicutes	Erysipelotrichia	Erysipelotrichales	Erysipelotrichaceae	Erysipelotrichaceae_incertae_sedis	0.129	0.615	0.048	0.259	0.043	0.0182
Bacteria	Bacteroidetes	Bacteroidia	Bacteroidales	Rikenellaceae	Alistipes	4.674	6.532	0.678	0.791	0.0589	0.0243
Bacteria	Firmicutes	Erysipelotrichia	Erysipelotrichales	Erysipelotrichaceae	Unclassified Erysipelotrichaceae	0.528	0.054	0.316	0.023	0.0689	0.0275
Bacteria	Proteobacteria	Alphaproteobacteria	Rhizobiales	Hyphomicrobiaceae	Gemmiger	0.038	0.06	0.009	0.008	0.0699	0.0275
Bacteria	Bacteroidetes	Bacteroidia	Bacteroidales	Porphyromonadaceae	Unclassified Porphyromonadaceae	0.014	0.007	0.003	0.002	0.0803	0.0309
Bacteria	Firmicutes	Clostridia	Clostridiales	Ruminococcaceae	Sporobacter	0.118	0.216	0.034	0.046	0.0889	0.0334
Bacteria	Firmicutes	Negativicutes	Selenomonadales	Veillonellaceae	Veillonella	0.033	0.098	0.011	0.042	0.105	0.0386
Bacteria	Firmicutes	Erysipelotrichia	Erysipelotrichales	Erysipelotrichaceae	Turicibacter	0.018	0.046	0.006	0.017	0.136	0.0489
Bacteria	Firmicutes	Bacilli	Lactobacillales	Carnobacteriaceae	Granulicatella	0.002	0.005	0.001	0.002	0.144	0.0508
Bacteria	Firmicutes	Negativicutes	Selenomonadales	Veillonellaceae	Unclassified Veillonellaceae	0.005	0.009	0.002	0.005	0.187	0.0646
Bacteria	Firmicutes	Clostridia	Clostridiales	Clostridiales_Incertae Sedis XII	Unclassified Clostridiales Incertae Sedis XII	0.207	0.058	0.111	0.016	0.208	0.0703
Bacteria	Proteobacteria	Deltaproteobacteria	Desulfovibrionales	Desulfovibrionaceae	Bilophila	0.014	0.009	0.005	0.003	0.23	0.0762
Bacteria	Firmicutes	Bacilli	Lactobacillales	Lactobacillaceae	Lactobacillus	0.01	0.213	0.008	0.193	0.262	0.0845
Bacteria	Verrucomicrobia	Verrucomicrobiae	Verrucomicrobiales	Verrucomicrobiaceae	Akkermansia	0.459	0.273	0.141	0.073	0.265	0.0845
