# Supplementary material for: Structure and function of the healthy pre-adolescent pediatric gut microbiome
Source: Microbiome. 2015 Aug 26;3:36. doi: 10.1186/s40168-015-0101-x (PMC4550057; doi:10.1186/s40168-015-0101-x)
Supplement: Additional file 11: Table S8. — Species abundances which differed in the WGS-based profiles of healthy child and adult GI communities. Between-group differences were evaluated with two-tailed White’s non-parametric t-tests with Storey’s FDR corrections. (XLSX 11.1 kb) [file 40168_2015_101_MOESM11_ESM.xlsx]

## Sheet: TableS8_WGS_Species
Table S8. Species abundances which differed in the WGS-based profiles of healthy child and adult GI communities. Between group differences were evaluated with two-tailed White's non-parametric t-tests with Storey's FDR corrections.
Rows highlighted with green shading represent genera enriched (on average) in children, while highlighted in yellow represent those enriched (on average) in adults.
Phylum	Class	Order	Family	Genus	Species	Mean relative frequency (%)		Standard error		p-values	q-values
						Adult	Child	Adult	Child
Proteobacteria	Gammaproteobacteria	Enterobacteriales	Enterobacteriaceae	Escherichia	Escherichia unclassified	0.971	0.002	0.947	0.002	3.28e-07	4.11e-05
Actinobacteria	Actinobacteria	Bifidobacteriales	Bifidobacteriaceae	Bifidobacterium	Bifidobacterium pseudocatenulatum	0.044	0.921	0.024	0.385	2.09e-05	0.00131
Actinobacteria	Actinobacteria	Bifidobacteriales	Bifidobacteriaceae	Bifidobacterium	Bifidobacterium longum	0.239	5.315	0.102	2.538	0.000999	0.0209
Firmicutes	Clostridia	Clostridiales	Ruminococcaceae	Faecalibacterium	Faecalibacterium prausnitzii	1.314	7.63	0.249	1.791	0.000999	0.0209
Actinobacteria	Actinobacteria	Bifidobacteriales	Bifidobacteriaceae	Bifidobacterium	Bifidobacterium bifidum	0.02	1.004	0.014	0.516	0.000999	0.0209
Firmicutes	Clostridia	Clostridiales	Ruminococcaceae	Faecalibacterium	Faecalibacterium cf	0.68	3.751	0.236	0.784	0.000999	0.0209
Bacteroidetes	Bacteroidia	Bacteroidales	Bacteroidaceae	Bacteroides	Bacteroides vulgatus	15.018	3.817	3.226	0.983	0.002	0.0358
Bacteroidetes	Bacteroidia	Bacteroidales	Bacteroidaceae	Bacteroides	Bacteroides finegoldii	0.522	0.048	0.316	0.04	0.00297	0.0466
Firmicutes	Clostridia	Clostridiales	Eubacteriaceae	Eubacterium	Eubacterium rectale	2.666	8.64	0.741	1.697	0.004	0.0501
Bacteroidetes	Bacteroidia	Bacteroidales	Bacteroidaceae	Bacteroides	Bacteroides xylanisolvens	3.139	0.873	0.79	0.267	0.004	0.0501
Bacteroidetes	Bacteroidia	Bacteroidales	Porphyromonadaceae	Parabacteroides	Parabacteroides merdae	7.354	1.549	1.964	0.449	0.005	0.0569
Firmicutes	Clostridia	Clostridiales	Ruminococcaceae	Faecalibacterium	Faecalibacterium unclassified	0.124	0.699	0.066	0.292	0.00753	0.0753
Actinobacteria	Actinobacteria	Bifidobacteriales	Bifidobacteriaceae	Bifidobacterium	Bifidobacterium catenulatum	0.015	0.357	0.011	0.143	0.00781	0.0753
