# Supplementary material for: Structure and function of the healthy pre-adolescent pediatric gut microbiome
Source: Microbiome. 2015 Aug 26;3:36. doi: 10.1186/s40168-015-0101-x (PMC4550057; doi:10.1186/s40168-015-0101-x)
Supplement: Additional file 12: Table S9. — KEGG ortholog groups (KO) differing in the GI communities of healthy children and adults. Between-group differences were evaluated with two-tailed White’s non-parametric t-tests with Storey’s FDR corrections. N/A indicates KO without Enzyme Commission (EC) numbers. (TIF 155 kb) [file 40168_2015_101_MOESM12_ESM.xlsx]

## Sheet: TableS9_KEGG_Orthol
Table S9. KEGG ortholog groups (KO) differing in the GI communities of healthy children and adults. Between group differences were evaluated with two-tailed White's non-parametric t-tests with Storey’s FDR corrections. N/A indicates KO without Enzyme Commission (EC) numbers.
Rows highlighted with green shading represent genera enriched (on average) in children, while highlighted in yellow represent those enriched (on average) in adults.
KO	EC	Description	Mean relative frequency (%)		Standard error		p-values	q-values
			Adult	Child	Adult	Child
K07544	EC:2.8.3.15	benzylsuccinate CoA-transferase BbsF subunit	0	9.1e-06	0	4.26e-06	1.91e-06	0.00492
K00001	EC:1.1.1.1	alcohol dehydrogenase	0.0484617	0.0657333	0.00198	0.00248	0.000999	0.00791
K00002	EC:1.1.1.-, EC:1.1.1.2	alcohol dehydrogenase (NADP+)	0.0050281	0.007324	0.000434	0.000378	0.000999	0.00791
K00003	EC:1.1.1.3	homoserine dehydrogenase	0.0663279	0.0844669	0.00301	0.00215	0.000999	0.00791
K00011	EC:1.1.1.21	aldehyde reductase	0.0025939	0.0049666	0.00035	0.000487	0.000999	0.00791
K00018	EC:1.1.1.-, EC:1.1.1.29	glycerate dehydrogenase	0.0458633	0.0543026	0.00144	0.00134	0.000999	0.00791
K00023	EC:1.1.1.36	acetoacetyl-CoA reductase	0.0064747	0.008774	0.000357	0.000299	0.000999	0.00791
K00024	EC:1.-.-.-, EC:1.1.1.37	malate dehydrogenase	0.0478165	0.0305527	0.00445	0.00145	0.000999	0.00791
K00055	EC:1.1.1.-, EC:1.1.1.90	aryl-alcohol dehydrogenase	0.0007403	0.0019875	0.000109	0.000289	0.000999	0.00791
K00057	EC:1.1.1.-, EC:1.1.1.94	glycerol-3-phosphate dehydrogenase (NAD(P)+)	0.0756126	0.0846732	0.00181	0.00191	0.000999	0.00791
K00059	EC:1.-.-.-, EC:1.1.1.100	3-oxoacyl-[acyl-carrier protein] reductase	0.163865	0.182759	0.00413	0.00227	0.000999	0.00791
K00100	EC:1.1.1.-	2,5-dichloro-2,5-cyclohexadiene-1,4-diol dehydrogenase	0.143928	0.164723	0.00395	0.00421	0.000999	0.00791
K00154	EC:1.2.1.-, EC:1.2.1.68	coniferyl-aldehyde dehydrogenase	0.0050922	0.0074626	0.000415	0.000357	0.000999	0.00791
K00162	EC:1.1.1.-, EC:1.2.4.-, EC:1.2.4.1	pyruvate dehydrogenase E1 component subunit beta	0.012588	0.0178098	0.000903	0.00139	0.000999	0.00791
K00175	EC:1.-.-.-, EC:1.2.7.3	2-oxoglutarate ferredoxin oxidoreductase subunit beta	0.0685045	0.045557	0.00661	0.00209	0.000999	0.00791
K00183	EC:1.2.1.2, EC:1.2.7.-	molybdopterin oxidoreductase, molybdopterin binding subunit	0.0013237	0.0050616	0.000237	0.000655	0.000999	0.00791
K00184	EC:1.-.-.-, EC:1.2.7.-	molybdopterin oxidoreductase, iron-sulfur binding subunit	0.0064744	0.0185971	0.000845	0.00222	0.000999	0.00791
K00185	EC:1.2.7.-	molybdopterin oxidoreductase, membrane subunit	0.0024484	0.0061911	0.000694	0.000595	0.000999	0.00791
K00208	EC:1.3.1.10, EC:1.3.1.9	enoyl-[acyl-carrier protein] reductase I	0.0263693	0.0147313	0.00256	0.00132	0.000999	0.00791
K00219	EC:1.-.-.-, EC:1.3.1.34	2,4-dienoyl-CoA reductase (NADPH2)	0.0078236	0.0127938	0.000716	0.000772	0.000999	0.00791
K00240	EC:1.3.5.1, EC:1.3.99.1	succinate dehydrogenase iron-sulfur protein	0.0340418	0.0196644	0.0033	0.00114	0.000999	0.00791
K00241	EC:1.3.5.1, EC:1.3.99.1	succinate dehydrogenase cytochrome b-556 subunit	0.0201133	0.0109032	0.00256	0.000958	0.000999	0.00791
K00262	EC:1.4.1.-, EC:1.4.1.4	glutamate dehydrogenase (NADP+)	0.153984	0.129918	0.00563	0.00195	0.000999	0.00791
K00281	EC:1.3.1.74, EC:1.4.4.2	glycine dehydrogenase	0.018397	0.0111692	0.00134	0.000624	0.000999	0.00791
K00337	EC:1.6.5.-, EC:1.6.5.3	NADH dehydrogenase I subunit H	0.0224984	0.0108193	0.00266	0.00085	0.000999	0.00791
K00341	EC:1.6.-.-, EC:1.6.5.3	NADH dehydrogenase I subunit L	0.0176057	0.0091026	0.00198	0.000799	0.000999	0.00791
K00342	EC:1.6.-.-, EC:1.6.5.3	NADH dehydrogenase I subunit M	0.0193967	0.0097415	0.00235	0.000842	0.000999	0.00791
K00343	EC:1.6.-.-, EC:1.6.5.3	NADH dehydrogenase I subunit N	0.0169921	0.0090143	0.00158	0.00108	0.000999	0.00791
K00346	EC:1.6.5.-	Na+-transporting NADH:ubiquinone oxidoreductase subunit A	0.0160589	0.0083324	0.00141	0.000789	0.000999	0.00791
K00347	EC:1.6.5.-	Na+-transporting NADH:ubiquinone oxidoreductase subunit B	0.0223924	0.0127267	0.00247	0.000831	0.000999	0.00791
K00348	EC:1.-.-.-, EC:1.6.5.-	Na+-transporting NADH:ubiquinone oxidoreductase subunit C	0.0135033	0.0071703	0.0017	0.000598	0.000999	0.00791
K00367	EC:1.7.7.2	ferredoxin-nitrate reductase	4.41e-05	0.0001701	1.42e-05	2.6e-05	0.000999	0.00791
K00425	EC:1.1.3.-, EC:1.10.3.-	cytochrome bd-I oxidase subunit I	0.0264379	0.0169641	0.00236	0.00137	0.000999	0.00791
K00514	EC:1.14.99.30	zeta-carotene desaturase	1.45e-05	9e-05	7.74e-06	1.77e-05	0.000999	0.00791
K00560	EC:1.5.1.3, EC:2.1.1.45	thymidylate synthase	0.0863648	0.0684849	0.00327	0.00157	0.000999	0.00791
K00606	EC:2.1.2.11	3-methyl-2-oxobutanoate hydroxymethyltransferase	0.0452531	0.0328907	0.00234	0.00179	0.000999	0.00791
K00613	EC:2.1.4.1	glycine amidinotransferase	0.0004525	0.0025379	0.000172	0.000379	0.000999	0.00791
K00639	EC:2.3.1.-, EC:2.3.1.29	glycine C-acetyltransferase	0.0380717	0.0231811	0.00288	0.00131	0.000999	0.00791
K00647	EC:1.6.99.-, EC:2.3.1.41	3-oxoacyl-[acyl-carrier-protein] synthase I	0.0159237	0.0092225	0.00147	0.000927	0.000999	0.00791
K00652	EC:2.3.-.-, EC:2.3.1.47	8-amino-7-oxononanoate synthase	0.0330504	0.0184993	0.00325	0.00142	0.000999	0.00791
K00677	EC:2.3.1.-, EC:2.3.1.129	UDP-N-acetylglucosamine acyltransferase	0.0395317	0.021456	0.00424	0.00154	0.000999	0.00791
K00697	EC:2.4.1.15	alpha,alpha-trehalose-phosphate synthase (UDP-forming)	0.007427	0.0045246	0.000961	0.000393	0.000999	0.00791
K00720	EC:2.4.-.-,EC:2.4.1.80	ceramide glucosyltransferase	3.96e-05	0.0004139	2.79e-05	0.000106	0.000999	0.00791
K00748	EC:2.4.1.182	lipid-A-disaccharide synthase	0.0202195	0.0125534	0.00202	0.00108	0.000999	0.00791
K00768	EC:2.4.2.21	nicotinate-nucleotide--dimethylbenzimidazole phosphoribosyltransferase	0.0315745	0.0426871	0.00137	0.00143	0.000999	0.00791
K00800	EC:1.3.1.12, EC:2.5.1.19	3-phosphoshi1-carboxyvinyltransferase	0.0495177	0.0620659	0.00139	0.0014	0.000999	0.00791
K00833	EC:1.12.5.1, EC:2.6.1.62	adenosylmethionine-8-amino-7-oxononanoate aminotransferase	0.0275572	0.0175734	0.00252	0.000963	0.000999	0.00791
K00841	EC:2.6.1.-	aminotransferase	0.0082772	0.010599	0.00038	0.000359	0.000999	0.00791
K00852	EC:2.7.-.-, EC:2.7.1.15	ribokinase	0.0294953	0.0391766	0.00155	0.000907	0.000999	0.00791
K00853	EC:2.7.1.16	L-ribulokinase	0.0287484	0.0355433	0.00138	0.00119	0.000999	0.00791
K00864	EC:2.7.1.3, EC:2.7.1.30	glycerol kinase	0.088866	0.106947	0.00396	0.00227	0.000999	0.00791
K00882	EC:2.7.1.-, EC:2.7.1.56	1-phosphofructokinase	0.0440607	0.0543087	0.0024	0.0015	0.000999	0.00791
K00891	EC:2.7.1.-, EC:2.7.1.71	shikinase	0.068434	0.0838184	0.00215	0.00235	0.000999	0.00791
K00903	EC:1.1.1.22, EC:2.7.10.-	protein-tyrosine kinase	0.0064694	0.004417	0.000538	0.000182	0.000999	0.00791
K00936	EC:2.7.3.-	acts sensor histidine kinase transmembrane protein	0.138474	0.15789	0.00342	0.00373	0.000999	0.00791
K00971	EC:2.7.7.13, EC:2.7.7.22	mannose-1-phosphate guanylyltransferase	0.0354015	0.0258802	0.00227	0.0016	0.000999	0.00791
K01101	EC:2.7.7.7, EC:3.1.3.41	4-nitrophenyl phosphatase	0.0022233	0.0054933	0.000371	0.000703	0.000999	0.00791
K01130	EC:3.1.6.-, EC:3.1.6.1	arylsulfatase	0.026098	0.0153148	0.00288	0.00138	0.000999	0.00791
K01205	EC:3.2.1.50	alpha-N-acetylglucosaminidase	0.0090378	0.0048966	0.00101	0.000495	0.000999	0.00791
K01212	EC:3.2.1.-, EC:3.2.1.65	levanase	0.01593	0.0106761	0.00139	0.000616	0.000999	0.00791
K01219	EC:3.2.1.81	agarase	0.0004806	0.0001187	0.000104	4.31e-05	0.000999	0.00791
K01241	EC:3.2.2.4	AMP nucleosidase	0.0125299	0.0070876	0.00129	0.000643	0.000999	0.00791
K01267	EC:3.4.11.-, EC:3.4.11.21	aspartyl aminopeptidase	0.0122209	0.0171095	0.000655	0.000662	0.000999	0.00791
K01269	EC:3.4.-.-, EC:3.4.11.-	aminopeptidase	0.097909	0.118351	0.00419	0.00232	0.000999	0.00791
K01271	EC:3.-.-.-, EC:3.4.13.9	X-Pro dipeptidase	0.024291	0.0308426	0.00111	0.00116	0.000999	0.00791
K01274	EC:3.4.-.-, EC:3.4.13.-	D-alanyl-D-alanine dipeptidase	0.00108	0.0028358	0.000137	0.000295	0.000999	0.00791
K01277	EC:3.4.14.4	dipeptidyl-peptidase III	0.0148362	0.0073609	0.00213	0.000673	0.000999	0.00791
K01278	EC:3.4.-.-, EC:3.4.14.5	dipeptidyl-peptidase 4	0.027899	0.0176755	0.00272	0.00138	0.000999	0.00791
K01284	EC:3.4.-.-, EC:3.4.15.5	peptidyl-dipeptidase Dcp	0.0297061	0.0171193	0.00301	0.00127	0.000999	0.00791
K01286	EC:3.4.16.4	D-alanyl-D-alanine carboxypeptidase	0.0199498	0.0249031	0.0007	0.000734	0.000999	0.00791
K01322	EC:3.4.-.-, EC:3.4.21.26	prolyl oligopeptidase	0.0078824	0.0030829	0.00124	0.000342	0.000999	0.00791
K01409	EC:2.3.1.128, EC:3.4.24.57	O-sialoglycoprotein endopeptidase	0.105184	0.120376	0.00296	0.00177	0.000999	0.00791
K01425	EC:3.5.1.2	glutaminase	0.0267105	0.0170064	0.00185	0.00131	0.000999	0.00791
K01426	EC:3.5.1.-, EC:3.5.1.4	amidase	0.0037266	0.0081356	0.000542	0.000845	0.000999	0.00791
K01439	EC:3.4.-.-, EC:3.5.1.18	succinyl-diaminopimelate desuccinylase	0.0240832	0.0393515	0.00157	0.00153	0.000999	0.00791
K01451	EC:3.-.-.-, EC:3.5.1.32	hippurate hydrolase	0.0201175	0.0261943	0.00141	0.00079	0.000999	0.00791
K01463	EC:3.5.1.-	acetamidase/formamidase family protein	0.0302776	0.0381226	0.00141	0.000961	0.000999	0.00791
K01482	EC:3.5.3.18	dimethylargininase	0.0015038	0.0048898	0.00043	0.000671	0.000999	0.00791
K01488	EC:3.5.4.-, EC:3.5.4.4	adenosine deaminase	0.015829	0.0218163	0.00119	0.00106	0.000999	0.00791
K01533	EC:3.6.1.-, EC:3.6.3.4	Cu2+-exporting ATPase	0.107342	0.121914	0.00304	0.00195	0.000999	0.00791
K01541	EC:3.6.3.-, EC:3.6.3.10	H+/ATPase	0.0022564	0.0036582	0.000307	0.000256	0.000999	0.00791
K01552	EC:3.6.3.-	ABC bile acid transporter	0.0428041	0.053747	0.00192	0.00116	0.000999	0.00791
K01610	EC:4.1.1.-, EC:4.1.1.49	phosphoenolpyruvate carboxy(ATP)	0.109816	0.0911165	0.00429	0.0022	0.000999	0.00791
K01623	EC:4.1.2.13	fructose-bisphosphate aldolase, class I	0.0238387	0.0162425	0.00149	0.00124	0.000999	0.00791
K01627	EC:2.5.1.55	2-dehydro-3-deoxyphosphooctonate aldolase (8-P synthase)	0.0309311	0.0160115	0.00323	0.00121	0.000999	0.00791
K01667	EC:4.1.99.1	tryptophanase	0.0247447	0.0144458	0.00235	0.000752	0.000999	0.00791
K01676	EC:4.2.1.-, EC:4.2.1.2	fumarate hydratase, class I	0.0360967	0.022443	0.00372	0.00136	0.000999	0.00791
K01711	EC:1.1.1.271, EC:4.2.1.47	GDPmannose 4,6-dehydratase	0.0477992	0.030573	0.00465	0.000871	0.000999	0.00791
K01736	EC:4.2.3.5	chorismate synthase	0.0775033	0.0896446	0.00228	0.00145	0.000999	0.00791
K01745	EC:4.3.1.-, EC:4.3.1.3	histidine ammonia-lyase	0.0253681	0.0166771	0.00245	0.000902	0.000999	0.00791
K01752	EC:4.1.3.17, EC:4.3.1.17	L-serine dehydratase	0.0955189	0.113244	0.00256	0.00255	0.000999	0.00791
K01758	EC:2.5.1.48, EC:4.4.1.1	cystathionine gamma-lyase	0.0102289	0.0144261	0.000561	0.000606	0.000999	0.00791
K01775	EC:1.1.1.38, EC:5.1.1.1	alanine racemase	0.068469	0.0812807	0.00139	0.00164	0.000999	0.00791
K01785	EC:5.1.3.-, EC:5.1.3.3	aldose 1-epimerase	0.0807263	0.0666124	0.00294	0.00196	0.000999	0.00791
K01815	EC:5.3.1.17	4-deoxy-L-threo-5-hexosulose-uronate ketol-isomerase	0.0441599	0.0328512	0.00217	0.00177	0.000999	0.00791
K01839	EC:5.4.2.7	phosphopentomutase	0.0526727	0.0640435	0.00264	0.00163	0.000999	0.00791
K01847	EC:5.4.99.-, EC:5.4.99.2	methylmalonyl-CoA mutase	0.0379489	0.0177951	0.00477	0.00152	0.000999	0.00791
K01897	EC:2.3.1.30, EC:6.2.1.3	long-chain acyl-CoA synthetase	0.0848044	0.062443	0.00521	0.002	0.000999	0.00791
K01966	EC:2.1.3.1, EC:6.4.1.3	propionyl-CoA carboxylase beta chain	0.0764243	0.0572317	0.00391	0.0016	0.000999	0.00791
K01989	N/A	putative ABC transport system substrate-binding protein	0.0490791	0.0597749	0.00254	0.00152	0.000999	0.00791
K01991	N/A	polysaccharide export outer membrane protein	0.0358355	0.0206506	0.00385	0.00137	0.000999	0.00791
K01993	N/A	HlyD family secretion protein	0.0387578	0.0234173	0.00338	0.00161	0.000999	0.00791
K02006	EC:3.6.3.-	cobalt/nictransport system ATP-binding protein	0.219071	0.264461	0.00959	0.00444	0.000999	0.00791
K02008	EC:2.6.1.57	cobalt/nictransport system permease protein	0.111813	0.143316	0.00464	0.00355	0.000999	0.00791
K02031	EC:2.1.1.14	peptide/nictransport system ATP-binding protein	0.174673	0.215344	0.00928	0.00472	0.000999	0.00791
K02032	EC:2.1.1.14	peptide/nictransport system ATP-binding protein	0.174785	0.218616	0.00859	0.0051	0.000999	0.00791
K02034	EC:3.2.1.65	peptide/nictransport system permease protein	0.147527	0.191693	0.00826	0.00414	0.000999	0.00791
K02049	EC:2.7.3.-	sulfonate/nitrate/taurine transport system ATP-binding protein	0.100553	0.120999	0.00493	0.00205	0.000999	0.00791
K02059	EC:3.6.3.29	putative sulfate transport system ATP-binding protein	0.0017958	0.0025154	0.000108	0.000103	0.000999	0.00791
K02066	EC:3.2.2.9	putative ABC transport system permease protein	0.0207468	0.0122531	0.00197	0.00104	0.000999	0.00791
K02102	EC:1.-.-.-	arabinose operon protein AraM	0.0004293	0.0009089	7.03e-05	0.000108	0.000999	0.00791
K02122	EC:3.6.3.14	V-type H+-transporting ATPase subunit F	0.0213018	0.0326683	0.00217	0.00168	0.000999	0.00791
K02189	EC:2.1.1.107	cobalamin biosynthesis protein CbiG	0.0146205	0.0203551	0.000981	0.000958	0.000999	0.00791
K02238	EC:1.8.1.8	competence protein ComEC	0.0305219	0.0353755	0.000842	0.000863	0.000999	0.00791
K02282	N/A	pilus assembly protein CpaE	0.0003852	0.0016226	8.17e-05	0.000264	0.000999	0.00791
K02293	EC:1.14.99.-	phytoene dehydrogenase, phytoene desaturase	2.7e-06	5.09e-05	1.46e-06	1.67e-05	0.000999	0.00791
K02358	EC:3.6.5.3	elongation factor EF-Tu	0.175807	0.147493	0.0069	0.00339	0.000999	0.00791
K02377	EC:1.-.-.-, EC:1.1.1.271	GDP-L-fucose synthase	0.0377587	0.0260428	0.00294	0.00122	0.000999	0.00791
K02426	EC:2.8.1.7	cysteine desulfuration protein SufE	0.0242031	0.0116384	0.00307	0.00127	0.000999	0.00791
K02429	N/A	MFS transporter, FHS family, L-fucose permease	0.037548	0.0202973	0.00387	0.00197	0.000999	0.00791
K02443	N/A	glycerol uptaoperon antiterminator	0.0105654	0.0163888	0.00123	0.00105	0.000999	0.00791
K02472	EC:1.1.1.-	UDP-N-acetyl-D-mannosaminuronic acid dehydrogenase	0.0160374	0.0098091	0.00153	0.000688	0.000999	0.00791
K02481	EC:2.7.3.-	two-component system, NtrC family, response regulator	0.0250032	0.018562	0.0015	0.00111	0.000999	0.00791
K02517	EC:2.3.-.-, EC:2.3.1.-	lipid A biosynthesis lauroyl acyltransferase	0.0154959	0.0090508	0.00159	0.00113	0.000999	0.00791
K02527	EC:1.3.3.3, EC:2.-.-.-	3-deoxy-D-manno-octulosonic-acid transferase	0.017949	0.0106561	0.00176	0.00101	0.000999	0.00791
K02557	EC:2.4.2.-	chemotaxis protein MotB	0.0192345	0.0112416	0.00222	0.000777	0.000999	0.00791
K02588	EC:1.18.6.1	nitrogenase iron protein NifH	0.0108655	0.0181171	0.00115	0.00137	0.000999	0.00791
K02621	EC:5.99.1.-	topoisomerase IV subunit A	0.0334736	0.0228425	0.00256	0.00104	0.000999	0.00791
K02624	N/A	IclR family transcriptional regulator, pca regulon regulatory protein	0.0001937	0.0008008	6.03e-05	0.000153	0.000999	0.00791
K02856	N/A	L-rhamnose-H+ transport protein	0.0133911	0.0060239	0.00131	0.000801	0.000999	0.00791
K02858	EC:2.5.1.9, EC:4.1.99.12	3,4-dihydroxy 2-butanone 4-phosphate synthase	0.060718	0.0473061	0.00364	0.00182	0.000999	0.00791
K02884	EC:6.3.5.5	large subunit ribosomal protein L19	0.109271	0.0893956	0.0035	0.0028	0.000999	0.00791
K02887	EC:2.7.7.7	large subunit ribosomal protein L20	0.117068	0.0956212	0.00476	0.00353	0.000999	0.00791
K02897	EC:3.1.21.5	large subunit ribosomal protein L25	0.0204044	0.0110011	0.00216	0.000717	0.000999	0.00791
K02970	EC:3.5.3.11	small subunit ribosomal protein S21	0.0950285	0.0663019	0.00484	0.00204	0.000999	0.00791
K03098	N/A	outer membrane lipoprotein Blc	0.005876	0.0027911	0.000981	0.000415	0.000999	0.00791
K03269	EC:3.6.1.-	UDP-2,3-diacylglucosamine hydrolase	0.0167447	0.0086839	0.00201	0.000844	0.000999	0.00791
K03270	EC:3.1.3.-, EC:3.1.3.45	3-deoxy-D-manno-octulosonate 8-phosphate phosphatase (8-P phosphatase)	0.0217356	0.0133133	0.0019	0.00128	0.000999	0.00791
K03296	N/A	hydrophobic/amphiphilic exporter-1 (mainly G- bacteria), HAE1 family	0.11478	0.0678156	0.0103	0.00433	0.000999	0.00791
K03305	EC:3.1.3.1	proton-dependent oligopeptide transporter, POT family	0.0228405	0.0126118	0.00202	0.00131	0.000999	0.00791
K03342	EC:2.6.1.85, EC:4.1.3.38	para-aminobenzoate synthetase / 4-amino-4-deoxychorismate lyase	0.0006771	0.0022281	0.000123	0.00054	0.000999	0.00791
K03366	EC:1.1.1.-, EC:1.1.1.5	acetoin dehydrogenase	0.0014789	0.003191	0.000163	0.000416	0.000999	0.00791
K03367	EC:5.1.1.11, EC:6.1.1.13	D-alanine-poly(phosphoribitol) ligase	0.0031337	0.0069831	0.000416	0.00089	0.000999	0.00791
K03379	EC:1.14.13.-, EC:1.14.13.22	cyclohexanone monooxygenase	3.2e-06	8.42e-05	3.11e-06	5.22e-05	0.000999	0.00791
K03386	EC:1.-.-.-, EC:1.11.1.15	peroxiredoxin (alhydroperoxide reductase subunit C)	0.0481295	0.0362868	0.00322	0.00187	0.000999	0.00791
K03387	EC:1.11.1.15, EC:1.6.4.-	alhydroperoxide reductase subunit F	0.0142199	0.0085547	0.00145	0.000503	0.000999	0.00791
K03423	EC:1.8.-.-	2-methylthioadenine synthetase	0.0259249	0.0333493	0.00119	0.000965	0.000999	0.00791
K03455	N/A	monovalent cation:H+ antiporter-2, CPA2 family	0.0265417	0.0171773	0.00239	0.0011	0.000999	0.00791
K03457	N/A	nucleobase:cation symporter-1, NCS1 family	0.0041518	0.0074177	0.000485	0.000555	0.000999	0.00791
K03465	EC:2.1.1.-, EC:2.1.1.148	thymidylate synthase (FAD)	0.0209443	0.0296564	0.00157	0.00146	0.000999	0.00791
K03473	EC:1.1.1.-, EC:1.1.1.290	erythronate-4-phosphate dehydrogenase	0.0119542	0.0070853	0.00127	0.000515	0.000999	0.00791
K03474	EC:2.6.99.2	pyridoxine 5-phosphate synthase	0.0202339	0.0082591	0.00246	0.000821	0.000999	0.00791
K03498	EC:2.7.7.7	trsystem potassium uptaprotein TrkH	0.127512	0.142671	0.00289	0.00204	0.000999	0.00791
K03499	EC:1.4.1.9	trsystem potassium uptaprotein TrkA	0.121983	0.139208	0.00245	0.00226	0.000999	0.00791
K03500	EC:2.1.1.-	ribosomal RNA small subunit methyltransferase B	0.0387589	0.0472125	0.00172	0.000921	0.000999	0.00791
K03519	EC:1.-.-.-, EC:1.2.99.2	carbon-monoxide dehydrogenase medium subunit	0.0002137	0.0006057	7.96e-05	7.3e-05	0.000999	0.00791
K03520	EC:1.-.-.-, EC:1.2.99.2	carbon-monoxide dehydrogenase large subunit	0.0012442	0.0021999	0.000129	0.00011	0.000999	0.00791
K03523	EC:2.8.1.6	putative biotin biosynthesis protein BioY	0.0390658	0.056378	0.00232	0.00186	0.000999	0.00791
K03529	EC:3.1.11.-	chromosome segregation protein	0.0391399	0.047698	0.00149	0.00103	0.000999	0.00791
K03534	EC:5.1.3.-	L-rhamnose mutarotase	0.0271826	0.0189188	0.00194	0.00103	0.000999	0.00791
K03561	N/A	biopolymer transport protein ExbB	0.0514677	0.0292637	0.0055	0.00259	0.000999	0.00791
K03564	EC:1.11.1.-, EC:1.11.1.15	peroxiredoxin Q/BCP	0.0512748	0.0386919	0.00186	0.00178	0.000999	0.00791
K03581	EC:3.1.11.5	exodeoxyribonuclease V alpha subunit	0.0557611	0.0683088	0.00155	0.00125	0.000999	0.00791
K03585	N/A	membrane fusion protein	0.0429581	0.0238118	0.00371	0.002	0.000999	0.00791
K03621	EC:1.14.21.3, EC:2.3.1.15	glycerol-3-phosphate acyltransferase PlsX	0.0599817	0.0755978	0.00236	0.00231	0.000999	0.00791
K03639	EC:1.97.1.4	molybdenum cofactor biosynthesis protein A	0.024367	0.031332	0.00139	0.00116	0.000999	0.00791
K03644	EC:2.8.-.-, EC:2.8.1.8	lipoic acid synthetase	0.0224726	0.0128244	0.00188	0.000785	0.000999	0.00791
K03709	N/A	DtxR family transcriptional regulator, Mn-dependent transcriptional regulator	0.0058373	0.0100623	0.00063	0.000809	0.000999	0.00791
K03710	EC:2.6.1.39	GntR family transcriptional regulator	0.0179569	0.0256602	0.00142	0.000853	0.000999	0.00791
K03712	N/A	MarR family transcriptional regulator	0.0228316	0.0320138	0.00224	0.00128	0.000999	0.00791
K03718	N/A	Lrp/AsnC family transcriptional regulator, regulator for asnA, asnC and gidA	0.02976	0.0157836	0.00459	0.0013	0.000999	0.00791
K03742	N/A	competence/damage-inducible protein CinA	0.0324361	0.0414571	0.00121	0.001	0.000999	0.00791
K03750	EC:1.7.2.3	molybdopterin biosynthesis protein MoeA	0.0106513	0.0181237	0.00125	0.00117	0.000999	0.00791
K03771	EC:2.7.4.9, EC:5.2.1.8	peptidyl-prolyl cis-trans isomerase SurA	0.016769	0.0095909	0.00203	0.000756	0.000999	0.00791
K03785	EC:1.1.1.25, EC:2.5.1.19, EC:2.7.1.71, EC:4.2.1.10, EC:4.2.3.4	3-dehydroquinate dehydratase I	0.0240643	0.0340685	0.00176	0.00152	0.000999	0.00791
K03801	EC:2.3.1.-, EC:2.3.1.181	lipoyl(octanoyl) transferase	0.0191673	0.0100291	0.00222	0.000813	0.000999	0.00791
K03832	EC:1.11.1.7	periplasmic protein TonB	0.0346343	0.0179713	0.00433	0.00165	0.000999	0.00791
K03856	EC:2.5.1.54	3-deoxy-7-phosphoheptulonate synthase	0.0578985	0.0778382	0.00357	0.0029	0.000999	0.00791
K04037	EC:1.18.-.-	light-independent protochlorophyllide reductase subunit L	0.0008454	0.001778	0.00014	0.000125	0.000999	0.00791
K04069	EC:1.97.-.-, EC:1.97.1.4	pyruvate formate lyase activating enzyme	0.123757	0.152846	0.00489	0.0038	0.000999	0.00791
K04517	EC:1.3.1.12	prephenate dehydrogenase	0.0259501	0.0337596	0.00163	0.00146	0.000999	0.00791
K04567	EC:6.1.1.6	lysyl-tRNA synthetase, class II	0.141162	0.12714	0.00323	0.00217	0.000999	0.00791
K05340	N/A	glucose uptaprotein	0.0115122	0.0064185	0.00118	0.000631	0.000999	0.00791
K05349	EC:3.2.1.-, EC:3.2.1.21	beta-glucosidase	0.175569	0.140077	0.00696	0.0043	0.000999	0.00791
K05350	EC:3.2.1.-, EC:3.2.1.21	beta-glucosidase	0.0230066	0.0307609	0.00167	0.00123	0.000999	0.00791
K05367	EC:2.4.1.-	penicillin-binding protein 1C	0.0102108	0.0058726	0.00101	0.00056	0.000999	0.00791
K05540	EC:1.-.-.-	tRNA-dihydrouridine synthase B	0.0499902	0.0637734	0.00131	0.00144	0.000999	0.00791
K05592	EC:2.7.7.-	ATP-dependent RNA helicase DeaD	0.0585041	0.0495288	0.00188	0.00137	0.000999	0.00791
K05595	EC:2.6.1.85	multiple antibiotic resistance protein	0.0294214	0.0175344	0.00307	0.00132	0.000999	0.00791
K05772	EC:6.3.2.12, EC:6.3.2.17	putative tungstate transport system substrate-binding protein	0.0008569	0.0022885	0.000263	0.000242	0.000999	0.00791
K05799	EC:1.8.1.4	GntR family transcriptional regulator, transcriptional repressor for pyruvate dehydrogenase complex	0.0078881	0.0120986	0.000708	0.000808	0.000999	0.00791
K05807	EC:2.1.1.31	putative lipoprotein	0.0159946	0.0081476	0.0018	0.000812	0.000999	0.00791
K05832	N/A	putative ABC transport system permease protein	0.0524075	0.0640067	0.00317	0.00143	0.000999	0.00791
K05898	EC:1.3.99.4	3-oxosteroid 1-dehydrogenase	0.0001987	0.0007267	4.32e-05	0.000105	0.000999	0.00791
K05905	EC:1.8.1.8	protein-disulfide reductase	0.0068676	0.0034895	0.000925	0.000302	0.000999	0.00791
K06019	EC:3.1.3.18, EC:3.6.1.1	pyrophosphatase PpaX	0.0008313	0.0033077	0.00018	0.000458	0.000999	0.00791
K06023	EC:2.7.-.-, EC:2.7.11.-, EC:2.7.4.-	HPr kinase/phosphorylase	0.0531788	0.0663974	0.00253	0.00195	0.000999	0.00791
K06041	EC:1.1.1.205, EC:5.3.1.13	arabinose-5-phosphate isomerase	0.0261116	0.0163917	0.00225	0.00118	0.000999	0.00791
K06113	EC:3.2.1.99	arabinan endo-1,5-alpha-L-arabinosidase	0.0121855	0.0069219	0.00127	0.000668	0.000999	0.00791
K06143	N/A	inner membrane protein	0.0061175	0.0032402	0.000729	0.000339	0.000999	0.00791
K06173	EC:3.1.13.4, EC:5.4.99.12	tRNA pseudouridine synthase A	0.0910646	0.105755	0.00217	0.00215	0.000999	0.00791
K06295	N/A	spore germination protein KA	0.0086248	0.0112548	0.000449	0.000552	0.000999	0.00791
K06306	EC:3.2.1.-	spore germination protein	0.00727	0.0105374	0.000644	0.000733	0.000999	0.00791
K06390	N/A	stage III sporulation protein AA	0.0206213	0.02968	0.00134	0.00162	0.000999	0.00791
K06406	N/A	stage V sporulation protein AD	0.0511156	0.0660077	0.00238	0.00225	0.000999	0.00791
K06407	N/A	stage V sporulation protein AE	0.0521745	0.0663087	0.00288	0.00265	0.000999	0.00791
K06410	EC:4.2.1.52	dipicolinate synthase subunit A	0.0053926	0.0083492	0.000568	0.000654	0.000999	0.00791
K06418	N/A	small acid-soluble spore protein A (major alpha-type SASP)	0.0026577	0.005637	0.00049	0.000629	0.000999	0.00791
K06864	N/A	asparagine synthase	0.0168896	0.0273617	0.00114	0.00181	0.000999	0.00791
K06898	N/A	1-(5-phosphoribosyl)-5-amino-4-imidazole-carboxylate (AIR) carboxylase	0.0208708	0.0342444	0.00202	0.00197	0.000999	0.00791
K06994	N/A	putative drug exporter of the RND superfamily	0.0001251	0.0003974	2.42e-05	4.4e-05	0.000999	0.00791
K07007	N/A	conserved hypothetical protein putative fad-dependent pyridine nucleotide-disulphide oxidoreductase	0.0697868	0.0841731	0.00216	0.00235	0.000999	0.00791
K07011	EC:2.4.1.-	b-glycosyltransferase	0.047213	0.0349764	0.00251	0.00157	0.000999	0.00791
K07021	N/A	ATP/GTP-binding protein	0.0092095	0.0130699	0.000372	0.000347	0.000999	0.00791
K07045	N/A	2SC10A7.20 hypothetical protein	0.0158954	0.0213993	0.00108	0.000966	0.000999	0.00791
K07047	N/A	aepA exoenzyme regulatory protein	0.0170887	0.0305848	0.00176	0.00206	0.000999	0.00791
K07078	N/A	fatty acid repression mutant protein, putative	0.0183026	0.0109845	0.00137	0.00112	0.000999	0.00791
K07085	N/A	aspartate alanine antiporter	0.0572563	0.0351223	0.00553	0.00258	0.000999	0.00791
K07124	EC:1.1.1.100	3-oxoacyl-[acyl-carrier protein] reductase	0.022472	0.029003	0.00132	0.00115	0.000999	0.00791
K07168	N/A	CBS domain-containing membrane protein	0.0001587	0.0011081	7.68e-05	0.000305	0.000999	0.00791
K07175	N/A	PhoH-liATPase	0.0133908	0.0094125	0.000897	0.000437	0.000999	0.00791
K07219	N/A	putative molybdopterin biosynthesis protein	0.0024694	0.0051978	0.000397	0.000483	0.000999	0.00791
K07239	N/A	heavy-metal exporter, HME family	0.0198727	0.0116401	0.00216	0.00104	0.000999	0.00791
K07258	EC:3.4.16.4	D-alanyl-D-alanine carboxypeptidase (penicillin-binding protein 5/6)	0.0900172	0.105608	0.00244	0.00238	0.000999	0.00791
K07263	EC:3.4.-.-, EC:3.4.99.-	zinc protease	0.0221588	0.0133284	0.00214	0.000954	0.000999	0.00791
K07272	EC:2.4.1.-	rhamnosyltransferase	0.001331	0.0027858	0.000187	0.000345	0.000999	0.00791
K07277	EC:3.-.-.-	outer membrane protein	0.01937	0.0111176	0.00192	0.000992	0.000999	0.00791
K07284	N/A	sortase A	0.0284546	0.0393	0.00228	0.00179	0.000999	0.00791
K07302	EC:1.-.-.-, EC:1.3.99.16	isoquinoline 1-oxidoreductase, alpha subunit	0.0038147	0.0055852	0.000386	0.000195	0.000999	0.00791
K07306	EC:1.7.2.3, EC:1.8.99.-	anaerobic dimethyl sulfoxide reductase subunit A	0.0041244	0.0108188	0.000815	0.00135	0.000999	0.00791
K07307	EC:1.-.-.-	anaerobic dimethyl sulfoxide reductase subunit B (DMSO reductase iron- sulfur subunit)	0.0057234	0.0139796	0.00061	0.00162	0.000999	0.00791
K07322	N/A	regulator of cell morphogenesis and NO signaling	0.0168715	0.0095003	0.00223	0.000847	0.000999	0.00791
K07402	EC:1.17.1.4	xanthine dehydrogenase accessory factor	0.0328094	0.0479911	0.00186	0.00163	0.000999	0.00791
K07577	EC:3.5.2.6	putative mRNA 3-end processing factor	0.0001874	0.0003642	2.32e-05	2.77e-05	0.000999	0.00791
K07588	EC:2.7.-.-	LAO/AO transport system kinase	0.0247507	0.0142288	0.00294	0.000945	0.000999	0.00791
K07652	EC:2.7.-.-, EC:2.7.13.3	two-component system, OmpR family, sensor histidine VicK	0.0082696	0.0108825	0.000337	0.000438	0.000999	0.00791
K07704	EC:2.7.-.-, EC:2.7.13.3	two-component system, LytT family, sensor histidine LytS	0.0031377	0.005544	0.000288	0.000459	0.000999	0.00791
K07713	N/A	two-component system, NtrC family, response regulator HydG	0.0144189	0.0104755	0.000834	0.000648	0.000999	0.00791
K07776	EC:2.7.7.65	two-component system, OmpR family, response regulator RegX3	0.0169977	0.021589	0.000904	0.00081	0.000999	0.00791
K07783	N/A	MFS transporter, OPA family, sugar phosphate sensor protein UhpC	0.0121467	0.0060009	0.00131	0.000595	0.000999	0.00791
K07787	EC:3.6.3.-	Cu(I)/Ag(I) efflux system membrane protein CusA	0.0122307	0.0059943	0.00141	0.000597	0.000999	0.00791
K07791	EC:2.7.7.60, EC:4.6.1.12	anaerobic C4-dicarboxylate transporter DcuA	0.0138512	0.0066683	0.00157	0.000769	0.000999	0.00791
K07792	N/A	anaerobic C4-dicarboxylate transporter DcuB	0.0111107	0.0061523	0.00117	0.000733	0.000999	0.00791
K07978	N/A	GntR family transcriptional regulator	7.78e-05	0.0002614	2.25e-05	4.49e-05	0.000999	0.00791
K08071	EC:1.10.99.2	ribosyldihydronicotinamide dehydrogenase (quinone)	0	6.8e-06	0	3.04e-06	6.1e-05	0.00791
K08078	EC:4.2.1.107	3a,7a,12a-trihydroxy-5b-cholest-24-enoyl-CoA hydratase	5.91e-05	0.0007153	3.51e-05	0.000177	0.000999	0.00791
K08156	N/A	MFS transporter, DHA1 family, arabinose polymer transporter	0.0222657	0.0141943	0.00182	0.000875	0.000999	0.00791
K08169	N/A	MFS transporter, DHA2 family, multidrug resistance protein	0.0166608	0.0090433	0.00186	0.000877	0.000999	0.00791
K08191	N/A	MFS transporter, ACS family, hexuronate transporter	0.0158369	0.0082406	0.00197	0.000848	0.000999	0.00791
K08218	EC:2.3.1.-	MFS transporter, PAT family, beta-lactamase induction signal transducer AmpG	0.0290205	0.0158425	0.003	0.00132	0.000999	0.00791
K08222	N/A	MFS transporter, YQGE family, putative transporter	0.0009258	0.0003774	0.000108	6.79e-05	0.000999	0.00791
K08289	EC:2.1.2.-, EC:2.1.2.2	phosphoribosylglycinamide formyltransferase 2	0.0234359	0.0123684	0.00241	0.00116	0.000999	0.00791
K08301	EC:3.1.-.-, EC:3.1.26.-	ribonuclease G	0.0318764	0.0212449	0.00262	0.001	0.000999	0.00791
K08307	EC:2.4.-.-, EC:3.2.1.-	membrane-bound lytic murein transglycosylase D	0.0153064	0.0098205	0.00145	0.000806	0.000999	0.00791
K08352	EC:1.-.-.-	thiosulfate reductase	0.0016639	0.0078787	0.000483	0.0013	0.000999	0.00791
K08357	EC:2.4.2.10	tetrathionate reductase subunit A	0.0001969	0.0016835	8.44e-05	0.000369	0.000999	0.00791
K08358	N/A	tetrathionate reductase subunit B	0.0024838	0.0056023	0.000281	0.000618	0.000999	0.00791
K08359	N/A	tetrathionate reductase subunit C	0	6.73e-05	0	5.11e-05	0.000999	0.00791
K08652	EC:3.4.21.-, EC:3.4.21.110	C5a peptidase	4.05e-05	0.0001551	1.45e-05	3.46e-05	0.000999	0.00791
K08981	N/A	putative membrane protein	0.0001996	0.0016838	6.89e-05	0.000303	0.000999	0.00791
K09011	EC:2.3.1.182	D-citramalate synthase	0.0131323	0.0073508	0.0013	0.000625	0.000999	0.00791
K09121	N/A	hypothetical protein	0.0155411	0.0245664	0.00125	0.00106	0.000999	0.00791
K09138	N/A	hypothetical protein	0.0003756	0.0022001	0.000134	0.000429	0.000999	0.00791
K09153	EC:2.4.1.-	hypothetical protein	0.0029973	0.0057187	0.000451	0.000462	0.000999	0.00791
K09163	N/A	hypothetical protein	0.0279927	0.038142	0.00188	0.00157	0.000999	0.00791
K09167	N/A	hypothetical protein	0.0006871	0.0025583	0.000242	0.00039	0.000999	0.00791
K09181	EC:6.2.1.-	hypothetical protein	0.0111439	0.0061126	0.00122	0.000578	0.000999	0.00791
K09685	EC:2.4.2.-	purine operon repressor	0.0028107	0.0074141	0.000453	0.00112	0.000999	0.00791
K09695	EC:3.6.3.-	lipooligosaccharide transport system ATP-binding protein	0.0043282	0.0056243	0.000218	0.000221	0.000999	0.00791
K09747	N/A	hypothetical protein	0.0580154	0.0696359	0.00232	0.0023	0.000999	0.00791
K09762	N/A	hypothetical protein	0.0322313	0.0411154	0.00183	0.000989	0.000999	0.00791
K09793	N/A	hypothetical protein	0.0084824	0.0037928	0.00172	0.000513	0.000999	0.00791
K09939	N/A	hypothetical protein	0.006441	0.0025768	0.000877	0.000396	0.000999	0.00791
K09972	EC:3.6.3.-	general L-amino acid transport system ATP-binding protein	0.0342358	0.0410711	0.00122	0.000864	0.000999	0.00791
K10010	EC:3.6.3.-	cystine transport system ATP-binding protein	0.0093667	0.0117316	0.000583	0.000381	0.000999	0.00791
K10027	EC:1.14.99.-	phytoene dehydrogenase	5.68e-05	0.0002519	1.04e-05	3.72e-05	0.000999	0.00791
K10209	EC:1.14.99.-	dehydrosqualene desaturase	0.0002319	0.0011618	8.69e-05	0.000249	0.000999	0.00791
K10237	N/A	trehalose/maltose transport system permease protein	0.0004434	0.0008862	6.81e-05	0.000119	0.000999	0.00791
K10440	EC:3.6.3.17	ribose transport system permease protein	0.034303	0.0562369	0.00246	0.0047	0.000999	0.00791
K10553	EC:3.6.3.17	fructose transport system permease protein	0.0007621	0.0013278	0.000105	0.000132	0.000999	0.00791
K10561	EC:3.6.3.17	rhamnose transport system permease protein	0.0002333	0.0006893	5.7e-05	0.000116	0.000999	0.00791
K10562	EC:3.6.3.17	rhamnose transport system ATP-binding protein	0.001215	0.0017238	7.5e-05	0.000108	0.000999	0.00791
K10764	EC:2.5.1.-	O-succinylhomoserine sulfhydrylase	0.0050558	0.0069657	0.000303	0.00027	0.000999	0.00791
K10850	N/A	MFS transporter, NNP family, putative nitrate transporter	3.2e-06	0.0003175	2.35e-06	9.24e-05	0.000999	0.00791
K10979	EC:3.6.1.-	DNA end-binding protein Ku	0.0019758	0.0056162	0.000455	0.000986	0.000999	0.00791
K11004	EC:3.6.3.43	ATP-binding cassette, subfamily B, bacterial HlyB/CyaB	0.0037576	0.0049722	0.000185	0.000171	0.000999	0.00791
K11065	EC:1.11.1.-, EC:1.11.1.15	thiol peroxidase, atypical 2-Cys peroxiredoxin	0.0238017	0.0132086	0.00265	0.00122	0.000999	0.00791
K11085	EC:3.6.1.3, EC:3.6.3.-	ATP-binding cassette, subfamily B, bacterial MsbA	0.0741422	0.0870003	0.00232	0.00151	0.000999	0.00791
K11105	N/A	cell volume regulation protein A	0.0277476	0.0198707	0.00149	0.000899	0.000999	0.00791
K11261	EC:1.2.99.5	formylmethanofuran dehydrogenase subunit E	0.0061867	0.0106161	0.000829	0.000795	0.000999	0.00791
K11333	EC:1.18.1.-, EC:1.18.6.1	chlorophyllide reductase iron protein subunit X	0.000306	0.0011904	6e-05	0.000118	0.000999	0.00791
K11609	EC:2.3.1.-	beta-ACP synthase	0.0013205	0.0021194	0.000125	7.75e-05	0.000999	0.00791
K11618	N/A	two-component system, NarL family, response regulator LiaR	0.001669	0.0031225	0.000219	0.000221	0.000999	0.00791
K11921	N/A	LysR family transcriptional regulator	0.0071048	0.0094999	0.00055	0.000422	0.000999	0.00791
K11924	EC:3.1.21.3	DtxR family transcriptional regulator, manganese transport regulator	0.0045904	0.0091293	0.000885	0.000948	0.000999	0.00791
K11951	N/A	bicarbonate transport system permease protein	2.14e-05	0.0001632	9.76e-06	3.82e-05	0.000999	0.00791
K11953	EC:3.6.3.-	bicarbonate transport system ATP-binding protein	0.0008026	0.0012359	5.56e-05	5.58e-05	0.000999	0.00791
K11957	EC:3.6.3.25	neutral amino acid transport system ATP-binding protein	0.0004661	0.0009171	3.88e-05	7.03e-05	0.000999	0.00791
K12253	EC:4.1.1.75	5-guanidino-2-oxopentanoate decarboxylase	2.96e-05	0.0001537	1.05e-05	3.83e-05	0.000999	0.00791
K12278	N/A	MSHA biogenesis protein MshG	0.0001323	0.0003115	3.39e-05	3.78e-05	0.000999	0.00791
K12339	EC:2.5.1.47	cysteine synthase B	0.0141369	0.0180001	0.000573	0.000651	0.000999	0.00791
K12343	EC:1.3.1.-, EC:1.3.99.5	3-oxo-5-alpha-steroid 4-dehydrogenase 1	0.0047259	0.0019125	0.000626	0.000258	0.000999	0.00791
K12344	EC:1.3.99.5	3-oxo-5-alpha-steroid 4-dehydrogenase 2	0.008517	0.0035071	0.000887	0.000502	0.000999	0.00791
K12372	EC:3.6.3.-	dipeptide transport system ATP-binding protein	0.01271	0.0170339	0.000747	0.00059	0.000999	0.00791
K12524	EC:1.1.1.13, EC:2.7.2.4	bifunctional aspartodehydrogenase 1	0.0154146	0.0087487	0.00168	0.000742	0.000999	0.00791
K12530	EC:3.4.22.-	ATP-binding cassette, subfamily B, bacterial RtxB	0.0013579	0.0021267	5.23e-05	8.48e-05	0.000999	0.00791
K12531	N/A	ATP-binding cassette, subfamily B, bacterial RtxE	0.0010259	0.0015687	6.74e-05	4.91e-05	0.000999	0.00791
K12952	EC:3.6.1.-, EC:3.6.3.-	cation-transporting ATPase E	0.0005302	0.0009444	4.41e-05	4.76e-05	0.000999	0.00791
K12953	EC:3.6.3.-	cation-transporting ATPase F	0.0004288	0.0006189	4.17e-05	3.47e-05	0.000999	0.00791
K12954	EC:3.6.3.-	cation-transporting ATPase G	9.32e-05	0.0002024	1.15e-05	2.7e-05	0.000999	0.00791
K12991	EC:2.4.1.-	rhamnosyltransferase	5.64e-05	0.0003574	3.85e-05	9.41e-05	0.000999	0.00791
K12996	EC:2.4.1.-	rhamnosyltransferase	0.0050049	0.009264	0.00057	0.00072	0.000999	0.00791
K12997	EC:2.4.1.-	rhamnosyltransferase	0.0030528	0.0056664	0.000325	0.000437	0.000999	0.00791
K13049	EC:3.-.-.-, EC:3.4.17.-	carboxypeptidase PM20D1	0.0035443	0.0058074	0.000264	0.000508	0.000999	0.00791
K13274	EC:3.4.21.-	cell wall-associated protease	1.18e-05	5.37e-05	3.78e-06	1.14e-05	0.000999	0.00791
K13378	EC:1.6.5.-, EC:1.6.5.3	NADH dehydrogenase I subunit C/D	0.0132471	0.0057814	0.00131	0.000619	0.000999	0.00791
K13481	EC:1.1.1.20, EC:1.17.1.4	xanthine dehydrogenase small subunit	0.0007207	0.0012278	8.51e-05	9.5e-05	0.000999	0.00791
K13503	EC:4.1.3.27	anthranilate synthase	0.0001319	0.0002665	2.26e-05	2.48e-05	0.000999	0.00791
K13810	EC:2.2.1.2, EC:5.3.1.9	transaldolase / glucose-6-phosphate isomerase	0.0001964	0.0003738	2.25e-05	3.16e-05	0.000999	0.00791
K13853	EC:2.5.1.54, EC:5.4.99.5	3-deoxy-7-phosphoheptulonate synthase / chorismate mutase	0.0073463	0.0098476	0.000472	0.000455	0.000999	0.00791
K13874	EC:3.1.1.15	L-arabinonolactonase	0	0.0002906	0	7.25e-05	0.000999	0.00791
K13896	N/A	microcin C transport system ATP-binding protein	0.0130119	0.0169372	0.000647	0.000349	0.000999	0.00791
K13954	EC:1.1.1.1	alcohol dehydrogenase	0.0173345	0.0231873	0.000864	0.000721	0.000999	0.00791
K14087	N/A	ech hydrogenase subunit B	0.0017467	0.0041538	0.000324	0.000487	0.000999	0.00791
K14090	N/A	ech hydrogenase subunit E	0.0023579	0.0044364	0.000368	0.000477	0.000999	0.00791
K14579	EC:1.14.12.12	naphthalene 1,2-dioxygenase subunit alpha	8.6e-06	9e-07	4.08e-06	6.13e-07	0.000121	0.00791
K00012	EC:1.1.1.132, EC:1.1.1.22	UDPglucose 6-dehydrogenase	0.102604	0.0813068	0.00563	0.00263	0.002	0.0116
K00034	EC:1.-.-.-, EC:1.1.1.47	glucose 1-dehydrogenase	0.0032428	0.0052019	0.000266	0.000427	0.002	0.0116
K00058	EC:1.1.1.-, EC:1.1.1.95	D-3-phosphoglycerate dehydrogenase	0.110336	0.12261	0.00316	0.002	0.002	0.0116
K00075	EC:1.1.1.158	UDP-N-acetylmuramate dehydrogenase	0.0662392	0.0748737	0.00198	0.00154	0.002	0.0116
K00140	EC:1.2.1.-, EC:1.2.1.27	methylmalonate-semialdehyde dehydrogenase	0.0024202	0.0050243	0.00042	0.000688	0.002	0.0116
K00161	EC:1.-.-.-, EC:1.2.4.1	pyruvate dehydrogenase E1 component subunit alpha	0.008789	0.0138579	0.000797	0.00124	0.002	0.0116
K00218	EC:1.3.1.33	protochlorophyllide reductase	3.2e-06	0.0001447	3.11e-06	6.26e-05	0.002	0.0116
K00239	EC:1.3.5.1, EC:1.3.99.1	succinate dehydrogenase flavoprotein subunit	0.0419098	0.0299361	0.00363	0.00111	0.002	0.0116
K00302	EC:1.-.-.-, EC:1.5.3.1	sarcosine oxidase, subunit alpha	0.0106737	0.0145055	0.000767	0.000612	0.002	0.0116
K00330	EC:1.6.-.-, EC:1.6.5.3	NADH dehydrogenase I subunit A	0.0179796	0.0085152	0.00281	0.00102	0.002	0.0116
K00338	EC:1.6.-.-, EC:1.6.5.3	NADH dehydrogenase I subunit I	0.018999	0.0113784	0.00183	0.000784	0.002	0.0116
K00351	EC:1.18.1.3, EC:1.6.5.-	Na+-transporting NADH:ubiquinone oxidoreductase subunit F	0.0258197	0.0124747	0.00364	0.00112	0.002	0.0116
K00366	EC:1.7.1.4, EC:1.7.7.1	ferredoxin-nitrite reductase	0.0020777	0.0038737	0.000316	0.000465	0.002	0.0116
K00548	EC:2.1.1.-, EC:2.1.1.13	5-methyltetrahydrofolate--homocysteine methyltransferase	0.0742689	0.0843205	0.00186	0.00153	0.002	0.0116
K00551	EC:2.1.1.-, EC:2.1.1.17	phosphatidylethanolamine N-methyltransferase	6.41e-05	0.0004075	3.22e-05	8.12e-05	0.002	0.0116
K00603	EC:2.1.2.5	glutamate formiminotransferase	0.0178895	0.0122028	0.00166	0.000642	0.002	0.0116
K00786	EC:2.4.-.-	cell wall biogenesis glycosyltransferase	0.0167597	0.0216516	0.000854	0.00101	0.002	0.0116
K00845	EC:2.7.-.-, EC:2.7.1.2	glucokinase	0.0795654	0.0915305	0.00298	0.00166	0.002	0.0116
K00919	EC:2.7.1.-, EC:2.7.1.148	4-diphosphocytidyl-2-C-methyl-D-erythritol kinase	0.0506126	0.0600757	0.00192	0.00191	0.002	0.0116
K00926	EC:2.7.2.-, EC:2.7.2.2	carbamate kinase	0.0570073	0.0667061	0.00228	0.00226	0.002	0.0116
K00946	EC:1.3.1.26, EC:2.7.4.16	thiamine-monophosphate kinase	0.0227872	0.012955	0.00306	0.00108	0.002	0.0116
K00979	EC:2.7.7.38	3-deoxy-manno-octulosonate cytidylyltransferase (CMP-synthetase)	0.0283736	0.017677	0.00306	0.00146	0.002	0.0116
K01055	EC:1.11.1.10, EC:3.1.1.24	3-oxoadipate enol-lactonase	0.0002355	0.0009574	7.72e-05	0.000223	0.002	0.0116
K01060	EC:3.1.-.-, EC:3.1.1.41	cephalosporin-C deacetylase	0.0029136	0.0057068	0.000536	0.000636	0.002	0.0116
K01089	EC:2.6.1.9, EC:4.2.1.19, EC:3.1.3.15	imidazoleglycerol-phosphate dehydratase / histidinol-phosphatase	0.0178507	0.0118743	0.0015	0.000872	0.002	0.0116
K01190	EC:3.2.1.-, EC:3.2.1.23	beta-galactosidase	0.17589	0.139938	0.00879	0.00563	0.002	0.0116
K01263	EC:3.4.11.14	cytosol alanyl aminopeptidase	0.0005039	0.000874	7.46e-05	6.74e-05	0.002	0.0116
K01273	EC:3.4.13.-, EC:3.4.13.19	membrane dipeptidase	0.0184163	0.0246972	0.00121	0.00114	0.002	0.0116
K01372	EC:3.4.11.-, EC:3.4.22.40	bleomycin hydrolase	0.0375564	0.0278908	0.00265	0.00155	0.002	0.0116
K01414	EC:3.4.-.-, EC:3.4.24.70	oligopeptidase A	0.0087507	0.0047084	0.00105	0.000576	0.002	0.0116
K01433	EC:3.5.1.10	formyltetrahydrofolate deformylase	0.0107871	0.007043	0.000813	0.000663	0.002	0.0116
K01497	EC:3.5.4.25	GTP cyclohydrolase II	0.0711382	0.0569971	0.00362	0.00193	0.002	0.0116
K01580	EC:4.1.1.-, EC:4.1.1.15	glutamate decarboxylase	0.0239855	0.0139935	0.00249	0.00098	0.002	0.0116
K01585	EC:4.1.1.18, EC:4.1.1.19	arginine decarboxylase	0.0245095	0.0155393	0.00299	0.00111	0.002	0.0116
K01604	EC:4.1.1.41	methylmalonyl-CoA decarboxylase alpha chain	0.0032681	0.0024686	0.000225	8.69e-05	0.002	0.0116
K01659	EC:2.3.3.1, EC:2.3.3.5	2-methylcitrate synthase	0.0102707	0.0125941	0.000536	0.000463	0.002	0.0116
K01719	EC:2.1.1.107, EC:4.2.1.75	uroporphyrinogen-III synthase	0.0179506	0.0098543	0.00267	0.000958	0.002	0.0116
K01739	EC:2.5.1.-, EC:2.5.1.48	cystathionine gamma-synthase	0.0196423	0.0242379	0.00113	0.000737	0.002	0.0116
K01768	EC:3.6.3.1, EC:4.6.1.1	adenylate cyclase	0.0126594	0.0067406	0.00155	0.000532	0.002	0.0116
K01805	EC:5.3.1.5	xylose isomerase	0.0236309	0.0149838	0.00217	0.000813	0.002	0.0116
K01848	EC:5.4.99.13, EC:5.4.99.2	methylmalonyl-CoA mutase, N-terminal domain	0.0084141	0.0053588	0.000791	0.000548	0.002	0.0116
K02028	EC:3.6.3.-, EC:3.6.3.21	polar amino acid transport system ATP-binding protein	0.177984	0.199988	0.0067	0.00303	0.002	0.0116
K02033	EC:3.1.3.1	peptide/nictransport system permease protein	0.136102	0.174905	0.00865	0.00462	0.002	0.0116
K02445	EC:1.1.5.3	MFS transporter, OPA family, glycerol-3-phosphate transporter	0.0141541	0.006989	0.00213	0.000909	0.002	0.0116
K02523	EC:2.5.1.-	octaprenyl-diphosphate synthase	0.0151867	0.0097835	0.00148	0.000821	0.002	0.0116
K02548	EC:2.-.-.-,EC:2.5.1.-	1,4-dihydroxy-2-naphthoate octaprenyltransferase	0.0216693	0.0144694	0.00143	0.000976	0.002	0.0116
K02551	EC:1.2.4.2, EC:2.2.1.9	2-succinyl-5-enolpyruvyl-6-hydroxy-3-cyclohexene-1-carboxylate synthase	0.0162324	0.0107573	0.00143	0.000921	0.002	0.0116
K02823	EC:1.18.1.2	dihydroorotate dehydrogenase electron transfer subunit	0.0523931	0.0648475	0.00275	0.00145	0.002	0.0116
K02837	EC:1.17.1.2	peptide chain release factor RF-3	0.0992186	0.085111	0.00298	0.00259	0.002	0.0116
K02935	EC:2.7.7.6	large subunit ribosomal protein L7/L12	0.113331	0.0905811	0.00523	0.00315	0.002	0.0116
K02946	EC:1.6.99.5	small subunit ribosomal protein S10	0.119479	0.102671	0.00413	0.00348	0.002	0.0116
K02950	EC:2.7.7.6	small subunit ribosomal protein S12	0.141825	0.120148	0.00408	0.003	0.002	0.0116
K03148	EC:2.7.7.-	adenylyltransferase ThiF	0.0112767	0.0163217	0.00116	0.000983	0.002	0.0116
K03300	N/A	citrate-Mg2+:H+ or citrate-Ca2+:H+ symporter, CitMHS family	0.0044933	0.0077036	0.000664	0.000653	0.002	0.0116
K03332	EC:3.2.1.80	fructan beta-fructosidase	0.0005493	0.0015866	0.000105	0.000271	0.002	0.0116
K03497	EC:2.7.7.-	chromosome partitioning protein, ParB family	0.169615	0.19296	0.0037	0.00502	0.002	0.0116
K03525	EC:2.7.1.33	type III pantothenate kinase	0.061436	0.074091	0.0022	0.00271	0.002	0.0116
K03616	EC:1.6.5.-	electron transport complex protein RnfB	0.0298374	0.0373751	0.00158	0.0014	0.002	0.0116
K03677	EC:3.1.3.-	CysQ protein	0.0139138	0.0072531	0.00152	0.000909	0.002	0.0116
K03737	EC:1.-.-.-, EC:1.2.7.-	putative pyruvate-flavodoxin oxidoreductase	0.13425	0.117061	0.00469	0.0022	0.002	0.0116
K03738	EC:1.-.-.-, EC:1.2.7.5	aldehyde:ferredoxin oxidoreductase	0.0035874	0.0062683	0.000398	0.000622	0.002	0.0116
K03930	EC:3.1.1.-	putative tributyrin esterase	0.0055451	0.0091444	0.000674	0.000728	0.002	0.0116
K04014	EC:1.7.2.2	formate-dependent nitrite reductase, Fe-S protein	0.0053335	0.0078902	0.000532	0.000597	0.002	0.0116
K04083	EC:2.7.7.7	molecular chaperone Hsp33	0.055462	0.0677268	0.00251	0.00176	0.002	0.0116
K04516	EC:2.5.1.54, EC:5.4.99.5	chorismate mutase	0.0246799	0.014161	0.00255	0.00119	0.002	0.0116
K04655	EC:2.7.4.16	hydrogenase expression/formation protein HypE	0.0187982	0.0253077	0.000948	0.00116	0.002	0.0116
K05573	EC:1.6.5.-, EC:1.6.5.3	NADH dehydrogenase I subunit 2	0.0006116	0.0003337	5.86e-05	5.84e-05	0.002	0.0116
K06012	EC:3.4.-.-, EC:3.4.24.78	spore protease	0.0229887	0.0308575	0.00156	0.00139	0.002	0.0116
K06024	EC:3.4.16.6	segregation and condensation protein B	0.036766	0.0477321	0.00209	0.00168	0.002	0.0116
K06442	EC:2.1.1.-	putative hemolysin	0.0673601	0.0802665	0.00363	0.00191	0.002	0.0116
K06889	N/A	2-hydroxy-6-oxohepta-2,4-dienoate hydrolase (TodF)	0.106631	0.0850244	0.00479	0.00282	0.002	0.0116
K06893	N/A	hypothetical protein	3.59e-05	0.0006691	3.51e-05	0.000244	0.002	0.0116
K06894	N/A	6-phosphogluconate dehydrogenase, decarboxylating	0.0091258	0.0046676	0.00139	0.000554	0.002	0.0116
K06962	N/A	cytosolic protein	0.0107358	0.0149203	0.000705	0.000727	0.002	0.0116
K06967	EC:4.1.3.27, EC:4.1.3.-	anthranilate synthase component I	0.0149931	0.0201278	0.000965	0.000809	0.002	0.0116
K07001	N/A	ADR231CP	0.0408461	0.0268295	0.00344	0.00199	0.002	0.0116
K07010	EC:2.4.2.-	putative glutamine amidotransferase	0.0172255	0.0243106	0.00141	0.00155	0.002	0.0116
K07015	N/A	AER392WP	0.0271591	0.0356268	0.00153	0.00248	0.002	0.0116
K07088	N/A	2SCK8.19C transport integral membrane protein	0.0567604	0.0747366	0.00327	0.00274	0.002	0.0116
K07090	N/A	ABC transporter, permease component	0.0639565	0.0741028	0.0022	0.00135	0.002	0.0116
K07106	EC:2.6.1.16, EC:4.2.-.-	N-acetylmuramic acid 6-phosphate etherase	0.023377	0.0175209	0.00121	0.000834	0.002	0.0116
K07114	N/A	aerotolerance operon BatA	0.038403	0.0261405	0.0032	0.00195	0.002	0.0116
K07164	N/A	cgl2237 Zn-ribbon protein	0.0192894	0.0112925	0.00248	0.000841	0.002	0.0116
K07387	EC:3.4.24.-	putative metalloprotease	0.0158655	0.008138	0.00207	0.000953	0.002	0.0116
K07461	EC:3.1.21.3	putative endonuclease	0.030719	0.0427548	0.00235	0.00267	0.002	0.0116
K07535	EC:1.1.1.-	2-hydroxycyclohexanecarboxyl-CoA dehydrogenase	0.0012928	0.0022322	0.000163	0.000195	0.002	0.0116
K07636	EC:2.7.1.-, EC:2.7.13.3	two-component system, OmpR family, phosphate regulon sensor histidine PhoR	0.0805585	0.0888455	0.00141	0.00168	0.002	0.0116
K07661	N/A	two-component system, OmpR family, response regulator RstA	0.0048622	0.0064883	0.000321	0.000297	0.002	0.0116
K07697	EC:2.7.13.3	two-component system, sporulation sensor B	6.18e-05	0.0001955	1.53e-05	3.66e-05	0.002	0.0116
K07720	N/A	two-component system, response regulator YesN	0.0442565	0.0572836	0.00245	0.00289	0.002	0.0116
K07726	N/A	putative transcriptional regulator	0.023322	0.0311213	0.00197	0.00148	0.002	0.0116
K07807	N/A	hypothetical protein NreA	0.0005739	0.0026259	0.000279	0.000521	0.002	0.0116
K08138	N/A	MFS transporter, SP family, xylose:H+ symportor	0.0112164	0.0064036	0.00132	0.000701	0.002	0.0116
K08223	EC:3.4.13.9	MFS transporter, FSR family, fosmidomycin resistance protein	0.0153687	0.0095745	0.00149	0.000861	0.002	0.0116
K08256	EC:2.4.1.-,EC:2.4.1.57	phosphatidylinositol alpha-mannosyltransferase	5.87e-05	0.0004025	3.42e-05	9.15e-05	0.002	0.0116
K08676	EC:3.4.21.-	tricorn protease	0.0155862	0.0082734	0.00198	0.000837	0.002	0.0116
K09728	EC:2.7.7.39	hypothetical protein	0.0003089	1.5e-05	0.000135	4.89e-06	0.002	0.0116
K09879	N/A	isorenieratene synthase	4.09e-05	0.0001178	9.58e-06	2.05e-05	0.002	0.0116
K09969	EC:4.2.1.51	general L-amino acid transport system substrate-binding protein	0.0034587	0.0010722	0.000604	0.000261	0.002	0.0116
K10116	EC:3.6.3.19	maltooligosaccharide transport system ATP-binding protein	0.0040058	0.0047236	0.000131	0.000128	0.002	0.0116
K10217	EC:1.2.1.32	aminomuconate-semialdehyde dehydrogenase	5e-05	0.0001578	1.31e-05	3.48e-05	0.002	0.0116
K10441	EC:3.6.3.-, EC:3.6.3.17	ribose transport system ATP-binding protein	0.0684589	0.0970884	0.00381	0.00567	0.002	0.0116
K10819	EC:2.7.1.112	histidine kinase	0.0110904	0.0138979	0.000496	0.00037	0.002	0.0116
K11041	N/A	exfoliative toxin A/B	0.0020118	0.0050532	0.00032	0.000874	0.002	0.0116
K11076	EC:3.6.3.-	putrescine transport system ATP-binding protein	0.0087059	0.0103747	0.000316	0.000278	0.002	0.0116
K11629	EC:2.7.13.3	two-component system, OmpR family, bacitracin resistance sensor histidine BceS	0.0010759	0.0017515	0.000121	0.000134	0.002	0.0116
K12141	EC:1.-.-.-	hydrogenase-4 component F	0.0034222	0.0013865	0.000675	0.000256	0.002	0.0116
K12427	EC:2.3.1.86	fatty acid CoA ligase FadD28	9.6e-06	2.3e-06	5.04e-06	2.22e-06	0.00151	0.0116
K12506	EC:2.7.7.60, EC:4.6.1.12	2-C-methyl-D-erythritol 4-phosphate cytidylyltransferase / 2-C-methyl-D-erythritol 2,4-cyclodiphosphate synthase	0.0070443	0.0089033	0.000397	0.00041	0.002	0.0116
K12507	EC:6.2.1.-	acyl-CoA synthetase	0.0012392	0.0027465	0.000233	0.000413	0.002	0.0116
K12555	EC:2.4.1.129, EC:2.3.2, EC:3.4.-.-	penicillin-binding protein 2A	0.0021383	0.0042387	0.000252	0.000554	0.002	0.0116
K12949	EC:3.6.3.-	cation-transporting P-type ATPase A/B	0.0003015	0.0004411	3.17e-05	3.2e-05	0.002	0.0116
K12950	EC:3.6.3.-	cation-transporting P-type ATPase C	0.0007276	0.0011186	5.59e-05	9.42e-05	0.002	0.0116
K13540	EC:2.1.1.-, EC:2.1.1.130, EC:2.1.1.131	precorrin-2 C20-methyltransferase / precorrin-3B C17-methyltransferase	0.0008408	0.0012913	9.3e-05	8.97e-05	0.002	0.0116
K13541	EC:1.14.13.83, EC:2.1.1.131	cobalamin biosynthesis protein CbiG / precorrin-3B C17-methyltransferase	0.0021932	0.0029625	0.000168	0.000135	0.002	0.0116
K13601	EC:2.1.1.-	bacteriochlorophyll C8 methyltransferase	6.8e-06	0.0001241	6.67e-06	3.76e-05	0.002	0.0116
K13677	EC:2.4.1.-,EC:2.4.1.208	1,2-diacylglycerol-3-glucose alpha-1,2-glucosyltransferase	0.0003852	0.0008726	9.2e-05	0.000137	0.002	0.0116
K13875	EC:4.2.1.25	L-arabonate dehydrase	0.0002037	0.0003742	2.68e-05	3.83e-05	0.002	0.0116
K14465	EC:1.1.1.-	succinate semialdehyde reductase (NADPH)	7.18e-05	0.000271	2.65e-05	4.16e-05	0.002	0.0116
K00050	EC:1.1.1.-, EC:1.1.1.81	hydroxypyruvate reductase	0.014036	0.0193432	0.0011	0.0012	0.003	0.015
K00054	EC:1.1.1.-, EC:1.1.1.88	hydroxymethylglutaryl-CoA reductase	0.0010697	0.0033172	0.000245	0.000682	0.003	0.015
K00086	EC:1.1.1.202	1,3-propanediol dehydrogenase	0.0067924	0.0089377	0.000559	0.00029	0.003	0.015
K00196	EC:1.2.99.2	carbon-monoxide dehydrogenase iron sulfur subunit	0.0030163	0.0048539	0.000305	0.000384	0.003	0.015
K00331	EC:1.12.7.2, EC:1.6.5.3	NADH dehydrogenase I subunit B	0.0213486	0.0124303	0.00242	0.00126	0.003	0.015
K00375	EC:2.6.1.-	GntR family transcriptional regulator / MocR family aminotransferase	0.0353052	0.0427741	0.00162	0.00131	0.003	0.015
K00411	EC:1.10.2.2	ubiquinol-cytochrome c reductase iron-sulfur subunit	0.000311	0.0009295	9.45e-05	0.000187	0.003	0.015
K00436	EC:1.12.1.2	hydrogen dehydrogenase	0.0006089	0.0009403	6.46e-05	7.41e-05	0.003	0.015
K00519	EC:1.15.1.-, EC:1.15.-.-	dfx desulfoferrodoxin (2-Fe-SOR)	7.32e-05	0.0001701	1.67e-05	2.65e-05	0.003	0.015
K00611	EC:2.1.3.3	ornithine carbamoyltransferase	0.101722	0.116286	0.00362	0.00256	0.003	0.015
K00782	N/A	hypothetical protein	0.0151735	0.0081435	0.00223	0.001	0.003	0.015
K00805	EC:2.5.1.-, EC:2.5.1.30	trans-hexaprenyltranstransferase	0.0167184	0.0254581	0.00156	0.00142	0.003	0.015
K01051	EC:3.1.1.11	pectinesterase	0.0221133	0.0154273	0.00156	0.00114	0.003	0.015
K01079	EC:3.1.3.3	phosphoserine phosphatase	0.0257576	0.0180033	0.00195	0.00116	0.003	0.015
K01452	EC:3.5.1.-, EC:3.5.1.41	chitin deacetylase	0.0029241	0.0039742	0.00028	0.00023	0.003	0.015
K01512	EC:3.6.1.-, EC:3.6.1.7	acylphosphatase	0.0092467	0.0155582	0.000962	0.00137	0.003	0.015
K01535	EC:3.6.1.-, EC:3.6.3.6	H+-transporting ATPase	0.0005239	0.0007535	4.57e-05	4.99e-05	0.003	0.015
K01620	EC:2.1.2.1, EC:4.1.2.5	threonine aldolase	0.0641166	0.0749432	0.00255	0.00222	0.003	0.015
K01802	EC:5.2.1.8	peptidylprolyl isomerase	0.0491186	0.0394617	0.00308	0.00157	0.003	0.015
K01843	EC:5.4.3.2	lysine 2,3-aminomutase	0.0233419	0.0158715	0.00235	0.00107	0.003	0.015
K01928	EC:6.3.2.-, EC:6.3.2.13	UDP-N-acetylmuramoylalanyl-D-glutamate--2,6-diaminopimelate ligase	0.078142	0.0853151	0.0022	0.00109	0.003	0.015
K01976	EC:6.-.-.-	AAR168CP	2.68e-05	0.0001896	9.65e-06	5.59e-05	0.003	0.015
K02005	N/A	HlyD family secretion protein	0.0484865	0.0299228	0.0051	0.0021	0.003	0.015
K02014	N/A	iron complex outermembrane recepter protein	0.100412	0.0619238	0.0108	0.00599	0.003	0.015
K02045	EC:3.6.3.25	sulfate transport system ATP-binding protein	0.0223273	0.0252563	0.000716	0.000697	0.003	0.015
K02051	EC:1.3.3.4	sulfonate/nitrate/taurine transport system substrate-binding protein	0.0771922	0.0907493	0.00367	0.00221	0.003	0.015
K02065	EC:3.6.3.-	putative ABC transport system ATP-binding protein	0.0302695	0.0230142	0.00231	0.000746	0.003	0.015
K02190	EC:4.99.1.-, EC:4.99.1.3	sirohydrochlorin cobaltochelatase	0.0249185	0.0326754	0.00154	0.00156	0.003	0.015
K02191	EC:1.-.-.-	precorrin-8W decarboxylase	0.0057261	0.0085331	0.00063	0.000443	0.003	0.015
K02199	EC:5.3.4.1	cytochrome c biogenesis protein CcmG, thiol:disulfide interchange protein DsbE	0.0090395	0.0041243	0.00128	0.000918	0.003	0.015
K02433	EC:3.-.-.-, EC:6.3.5.6, EC:6.3.5.7	aspartyl-tRNA(Asn)/glutamyl-tRNA (Gln) amidotransferase subunit A	0.0526855	0.0644594	0.00257	0.00221	0.003	0.015
K02669	EC:3.6.-.-	twitching motility protein PilT	0.0308527	0.0381901	0.0014	0.00185	0.003	0.015
K02988	EC:5.2.1.8	small subunit ribosomal protein S5	0.115143	0.1012	0.00343	0.00266	0.003	0.015
K03286	N/A	OmpA-OmpF porin, OOP family	0.0090528	0.0052175	0.000943	0.000584	0.003	0.015
K03310	EC:4.1.1.65	alanine or glycine:cation symporter, AGCS family	0.172967	0.204482	0.00753	0.00512	0.003	0.015
K03436	N/A	DeoR family transcriptional regulator, fructose operon transcriptional repressor	0.0217398	0.0280723	0.00117	0.00141	0.003	0.015
K03705	EC:2.6.1.1	heat-inducible transcriptional repressor	0.0371264	0.0450861	0.00188	0.00124	0.003	0.015
K03744	N/A	LemA protein	0.0466219	0.0345676	0.00297	0.00145	0.003	0.015
K03931	EC:3.2.1.-	putative isomerase	0.0068259	0.0037941	0.000788	0.000444	0.003	0.015
K04487	EC:1.6.5.3, EC:2.8.1.7	cysteine desulfurase	0.148978	0.171482	0.0055	0.004	0.003	0.015
K04564	EC:1.15.1.1	superoxide dismutase, Fe-Mn family	0.0355033	0.02673	0.00235	0.00128	0.003	0.015
K05341	EC:2.4.1.4	amylosucrase	0.013174	0.0183691	0.00122	0.000895	0.003	0.015
K05352	EC:1.1.1.137	ribitol-5-phosphate 2-dehydrogenase	0.0003983	0.0008485	7.93e-05	9.68e-05	0.003	0.015
K05577	EC:1.6.5.-, EC:1.6.5.3	NADH dehydrogenase I subunit 5	0.0005616	0.0002533	8.25e-05	3.42e-05	0.003	0.015
K05685	N/A	macrolide transport system permease protein	0.0197156	0.0216447	0.00043	0.000325	0.003	0.015
K05813	N/A	sn-glycerol 3-phosphate transport system substrate-binding protein	0.0138704	0.0195329	0.00134	0.00099	0.003	0.015
K06016	EC:3.5.-.-, EC:3.5.1.87	N-carbamoyl-L-amino-acid hydrolase	0.0057498	0.0090438	0.000536	0.000792	0.003	0.015
K06042	EC:5.4.1.-, EC:5.4.1.2	precorrin-8X methylmutase	0.0349595	0.0453786	0.00227	0.00218	0.003	0.015
K06307	N/A	spore germination protein	0.0007854	0.0011923	8.37e-05	7.91e-05	0.003	0.015
K06441	EC:1.12.7.2	ferredoxin hydrogenase gamma subunit	0.0015088	0.0018447	7.51e-05	8.19e-05	0.003	0.015
K06902	N/A	MFS transporter, UMF1 family	0.021534	0.0274925	0.00144	0.00127	0.003	0.015
K06920	EC:2.6.1.16	queuosine biosynthesis protein QueC	0.0365548	0.027993	0.00188	0.00148	0.003	0.015
K06924	N/A	ABC transporter ATPase	0.0027557	0.0048784	0.000376	0.000407	0.003	0.015
K07444	EC:2.1.1.-	putative N6-adenine-specific DNA methylase	0.0581789	0.0659968	0.00149	0.00154	0.003	0.015
K07457	EC:2.1.1.80	endonuclease III related protein	0.0005744	0.0016769	0.000208	0.000273	0.003	0.015
K07506	N/A	AraC family transcriptional regulator	0.0043582	0.0059976	0.000377	0.000362	0.003	0.015
K07696	N/A	two-component system, NarL family, response regulator NreC	0.0009695	0.0021873	0.000158	0.000298	0.003	0.015
K07775	N/A	two-component system, OmpR family, response regulator ResD	0.0165393	0.0196565	0.000851	0.000578	0.003	0.015
K07795	N/A	putative tricarboxylic transport membrane protein	0.0001783	0.000612	5.58e-05	0.000139	0.003	0.015
K09687	EC:2.1.2.11	antibiotic transport system ATP-binding protein	0.233569	0.267445	0.0073	0.00781	0.003	0.015
K09758	EC:2.6.-.-, EC:4.1.1.12	aspartate 4-decarboxylase	0.0112444	0.0059441	0.00141	0.000443	0.003	0.015
K10218	EC:4.1.3.17	4-hydroxy-4-methyl-2-oxoglutarate aldolase	0.0016098	0.002922	0.000271	0.00033	0.003	0.015
K10539	EC:3.6.3.17	L-arabinose transport system ATP-binding protein	0.0049234	0.0068447	0.000425	0.000415	0.003	0.015
K10545	EC:3.6.3.17	D-xylose transport system ATP-binding protein	0.0071858	0.0094529	0.000451	0.000506	0.003	0.015
K10833	EC:3.6.3.40	teichoic-acid-transporting ATPase	4.59e-05	0.0001041	6.67e-06	2.1e-05	0.003	0.015
K11325	EC:2.8.1.7	L-cysteine/cystine lyase	0.0005471	0.0011009	9.96e-05	0.000131	0.003	0.015
K11537	N/A	MFS transporter, NHS family, xanthosine permease	0.0103932	0.005898	0.00143	0.000571	0.003	0.015
K12252	EC:2.6.1.-, EC:2.6.1.84	arginine:pyruvate transaminase	0.0010163	0.0013519	7.23e-05	8.27e-05	0.003	0.015
K13923	EC:2.3.1.222	phosphate propanoyltransferase	0.0071174	0.0108846	0.000741	0.000851	0.003	0.015
K00008	EC:1.1.1.14	L-iditol 2-dehydrogenase	0.0281671	0.0387873	0.00225	0.00229	0.004	0.0179
K00036	EC:1.1.1.49	glucose-6-phosphate 1-dehydrogenase	0.0173102	0.0120494	0.00123	0.00104	0.004	0.0179
K00156	EC:1.2.2.2	pyruvate dehydrogenase (cytochrome)	0.0098629	0.0068377	0.000972	0.000424	0.004	0.0179
K00190	EC:1.2.99.2	carbon-monoxide dehydrogenase, catalytic subunit	0.000216	0.000371	2.74e-05	3.96e-05	0.004	0.0179
K00220	EC:1.3.1.12, EC:1.3.1.43	cyclohexadienyl dehydrogenase	0.0001437	0.0002474	2.44e-05	2.4e-05	0.004	0.0179
K00397	EC:1.8.99.-	anaerobic dimethyl sulfoxide reductase	2.96e-05	0.0002024	1.44e-05	5.68e-05	0.004	0.0179
K00819	EC:2.6.1.-, EC:2.6.1.13	ornithine--oxo-acid transaminase	0.0069665	0.0048122	0.000542	0.000215	0.004	0.0179
K00951	EC:2.7.6.5	GTP pyrophosphokinase	0.108739	0.100078	0.00217	0.00172	0.004	0.0179
K00961	EC:2.7.7.7	DNA polymerase	0.0017452	0.0007239	0.000345	0.000154	0.004	0.0179
K00968	EC:2.7.7.15	choline-phosphate cytidylyltransferase	0.0100742	0.0078274	0.000523	0.000456	0.004	0.0179
K01073	EC:3.1.2.20	acyl-CoA hydrolase	0.0002829	0.0010654	0.000108	0.000221	0.004	0.0179
K01187	EC:3.2.1.-, EC:3.2.1.20	alpha-glucosidase	0.107708	0.0924466	0.0044	0.00248	0.004	0.0179
K01302	EC:3.4.17.-	M20D family peptidase	0.0001842	0.0003097	3.45e-05	2.48e-05	0.004	0.0179
K01415	EC:3.4.24.-, EC:3.4.24.71	endothelin-converting enzyme	0.0014819	0.0010167	0.000123	8.03e-05	0.004	0.0179
K01461	EC:3.5.1.82	amidohydrolase	0.000181	0.0003583	3.95e-05	4.82e-05	0.004	0.0179
K01486	EC:3.4.24.59, EC:3.5.4.2	adenine deaminase	0.0313039	0.0378653	0.00132	0.0014	0.004	0.0179
K01567	EC:3.-.-.-	ab-hydrolase associated lipase	0.0098852	0.0122928	0.000642	0.000516	0.004	0.0179
K01590	EC:4.1.1.22	histidine decarboxylase	0.0003738	0.0011555	0.000138	0.000238	0.004	0.0179
K01668	EC:4.1.99.2	tyrosine phenol-lyase	0.0030894	0.0018143	0.000394	0.000153	0.004	0.0179
K01729	EC:4.2.2.3	poly(beta-D-mannuronate) lyase	0.0003401	0.0001601	4.92e-05	4.04e-05	0.004	0.0179
K01779	EC:5.1.1.-, EC:5.1.1.13	aspartate racemase	0.0095055	0.0137716	0.000861	0.00109	0.004	0.0179
K01875	EC:6.1.1.11	seryl-tRNA synthetase	0.130343	0.118066	0.00297	0.00242	0.004	0.0179
K02029	EC:3.6.3.21	polar amino acid transport system permease protein	0.167599	0.190409	0.00607	0.00342	0.004	0.0179
K02035	EC:2.7.2.1	peptide/nictransport system substrate-binding protein	0.103912	0.127559	0.00668	0.00381	0.004	0.0179
K02434	EC:6.1.1.18, EC:6.3.5.6, EC:6.3.5.7	aspartyl-tRNA(Asn)/glutamyl-tRNA (Gln) amidotransferase subunit B	0.0580814	0.0680663	0.00272	0.00203	0.004	0.0179
K02518	EC:3.6.5.3	translation initiation factor IF-1	0.110825	0.0929457	0.00565	0.00276	0.004	0.0179
K02535	EC:3.5.1.-	UDP-3-O-[3-hydroxymyristoyl] N-acetylglucosamine deacetylase	0.0235887	0.0137948	0.00314	0.0011	0.004	0.0179
K02574	EC:1.7.99.4	ferredoxin-type protein NapH	0.0439177	0.0531017	0.00254	0.00175	0.004	0.0179
K02874	EC:2.7.2.7	large subunit ribosomal protein L14	0.125694	0.110314	0.00373	0.00269	0.004	0.0179
K03113	N/A	translation initiation factor SUI1	0.0149115	0.0078029	0.00227	0.000848	0.004	0.0179
K03281	EC:3.6.1.-	chloride channel protein, CIC family	0.0212903	0.0141959	0.00208	0.000815	0.004	0.0179
K03444	EC:1.3.1.74	MFS transporter, SP family, sugar porter, other	0.0060276	0.0029074	0.000947	0.000349	0.004	0.0179
K03543	N/A	multidrug resistance protein A	0.0144889	0.0093093	0.00163	0.000919	0.004	0.0179
K03739	N/A	membrane protein involved in D-alanine export	0.0189164	0.0231005	0.00101	0.000908	0.004	0.0179
K03740	N/A	D-alanine transfer protein	0.0011532	0.0040132	0.000326	0.000839	0.004	0.0179
K03770	EC:3.4.23.36, EC:5.2.1.8	peptidyl-prolyl cis-trans isomerase D	0.0106614	0.0067146	0.00128	0.000512	0.004	0.0179
K03797	EC:3.4.-.-, EC:3.4.21.102	carboxyl-terminal processing protease	0.0640688	0.0498387	0.00416	0.00171	0.004	0.0179
K03839	EC:1.19.6.1	flavodoxin I	0.0186578	0.0115122	0.0023	0.00112	0.004	0.0179
K04096	EC:2.3.3.13	DNA processing protein	0.042031	0.0485029	0.00134	0.0012	0.004	0.0179
K04719	EC:1.-.-.-, EC:1.16.8.1	cob(II)yrinic acid a,c-diamide reductase	0.0001419	0.000502	5.01e-05	0.000107	0.004	0.0179
K05364	EC:2.4.1.129	peptidoglycan glycosyltransferase	0.0103128	0.0137815	0.000824	0.000645	0.004	0.0179
K05572	EC:1.6.5.3	NADH dehydrogenase I subunit 1	0.0005302	0.0002324	9.09e-05	2.61e-05	0.004	0.0179
K05776	N/A	molybdate transport system ATP-binding protein	0.0109823	0.007299	0.000994	0.000781	0.004	0.0179
K06148	EC:3.4.22.-	ATP-binding cassette, subfamily C, bacterial	0.0956968	0.109709	0.00424	0.00158	0.004	0.0179
K06857	EC:3.6.3.-	putative tungstate transport system ATP-binding protein	0.001331	0.0018484	0.000117	0.000126	0.004	0.0179
K06860	N/A	AAA ATPase	4.23e-05	0.0003743	2.99e-05	0.000102	0.004	0.0179
K06861	EC:2.7.3.-, EC:3.6.3.-	lipopolysaccharide export system ATP-binding protein	0.0360576	0.0261519	0.00315	0.00101	0.004	0.0179
K06939	N/A	carbon monoxide dehydrogenase gamma subunit (CdhE) isolog	0.0012505	0.0025282	0.000281	0.000283	0.004	0.0179
K06975	EC:2.3.1.-	acetyltransferase	0.0186779	0.0098436	0.00225	0.000979	0.004	0.0179
K07030	N/A	cgl1325 kinase	0.049162	0.0580924	0.00232	0.0013	0.004	0.0179
K07150	N/A	conserved hypothetical protein (membrane protein by homology)	0.0203923	0.0271874	0.00172	0.00129	0.004	0.0179
K07308	EC:1.7.99.4	anaerobic dimethyl sulfoxide reductase subunit C (DMSO reductase anchor subunit)	0.0025082	0.0072542	0.00106	0.00133	0.004	0.0179
K07979	EC:2.6.1.-	GntR family transcriptional regulator	0.0757785	0.0953874	0.00446	0.00411	0.004	0.0179
K08261	EC:1.1.99.21	D-sorbitol dehydrogenase (acceptor)	0.0002278	0.0004506	4.14e-05	5.43e-05	0.004	0.0179
K09703	N/A	hypothetical protein	0.0032336	0.0062878	0.000677	0.000697	0.004	0.0179
K09797	N/A	hypothetical protein	0.0056043	0.0026806	0.000995	0.000316	0.004	0.0179
K10198	EC:3.6.3.17	glucose/arabinose transport system permease protein	6.32e-05	0.0001455	1.41e-05	1.9e-05	0.004	0.0179
K11144	N/A	primosomal protein DnaI	0.0018081	0.0039733	0.000302	0.000678	0.004	0.0179
K11529	EC:2.7.1.-	glycerate kinase	2.18e-05	6e-05	6.29e-06	9.9e-06	0.004	0.0179
K13643	N/A	BadM/Rrf2 family transcriptional regulator, iron-sulfur cluster assembly transcription factor IscR	0.0264771	0.0334331	0.00173	0.00122	0.004	0.0179
K13772	N/A	Rrf2 family transcriptional regulator, iron-responsive regulator	2.91e-05	0.0002514	2.08e-05	6.85e-05	0.004	0.0179
K00193	EC:1.2.99.2	carbon-monoxide dehydrogenase beta subunit	0.0015621	0.0025559	0.000227	0.000231	0.005	0.0202
K00275	EC:1.4.3.5	pyridoxamine 5'-phosphate oxidase	0.0118872	0.0059669	0.00179	0.000788	0.005	0.0202
K00386	EC:1.8.2.-	anaerobic sulfite reductase subunit B	0.0012974	0.0024867	0.000256	0.000295	0.005	0.0202
K00563	EC:2.1.1.-, EC:2.1.1.51	rRNA (guanine-N1-)-methyltransferase	0.009116	0.01229	0.000789	0.000777	0.005	0.0202
K00687	EC:2.3.2.-	penicillin-binding protein 2B	0.0004748	0.0018186	0.000122	0.000482	0.005	0.0202
K00793	EC:2.5.1.9	riboflavin synthase alpha chain	0.0512268	0.0429151	0.00246	0.00172	0.005	0.0202
K00809	EC:1.5.1.-, EC:2.5.1.46	deoxyhypusine synthase	0.0030988	0.0008071	0.000713	0.000221	0.005	0.0202
K00811	EC:2.6.-.-, EC:2.6.1.1	aspartate aminotransferase	0.0321877	0.0212562	0.00325	0.00149	0.005	0.0202
K00854	EC:1.1.1.57, EC:2.7.1.17	xylulokinase	0.0631929	0.0719047	0.00162	0.00227	0.005	0.0202
K00930	EC:1.16.8.1, EC:2.7.2.8	acetylglutamate kinase	0.0761402	0.08625	0.00241	0.00217	0.005	0.0202
K00942	EC:2.7.4.8	guanylate kinase	0.0880058	0.100539	0.00332	0.00218	0.005	0.0202
K00970	EC:2.4.2.11, EC:2.7.7.19	poly(A) polymerase	0.0274696	0.0223807	0.00145	0.000837	0.005	0.0202
K01218	EC:3.2.1.78	mannan endo-1,4-beta-mannosidase	0.0080528	0.0044902	0.0012	0.000406	0.005	0.0202
K01478	EC:3.5.3.6	arginine deiminase	0.0103771	0.0154618	0.000984	0.00123	0.005	0.0202
K01581	EC:2.1.3.3, EC:4.1.1.17	ornithine decarboxylase	0.0079998	0.0038021	0.00127	0.000628	0.005	0.0202
K01619	EC:4.1.2.4	deoxyribose-phosphate aldolase	0.07956	0.0907231	0.00197	0.00288	0.005	0.0202
K01777	EC:5.1.1.4	proline racemase	0.0033042	0.0060121	0.000691	0.000641	0.005	0.0202
K01788	EC:5.1.3.9	N-acylglucosamine-6-phosphate 2-epimerase	0.0224399	0.0309025	0.00217	0.00144	0.005	0.0202
K01842	EC:5.4.2.-	hypothetical protein	0.000492	0.0003924	3.45e-05	1.79e-05	0.005	0.0202
K01856	EC:5.1.2.2, EC:5.5.1.1	muconate cycloisomerase	0.0002156	0.0005311	5.34e-05	8.22e-05	0.005	0.0202
K02023	EC:3.6.3.-	multiple sugar transport system ATP-binding protein	0.0395142	0.0445485	0.00125	0.00109	0.005	0.0202
K02050	EC:3.6.3.-	sulfonate/nitrate/taurine transport system permease protein	0.0733523	0.090644	0.00434	0.00315	0.005	0.0202
K02056	EC:3.6.3.-, EC:3.6.3.17	simple sugar transport system ATP-binding protein	0.112783	0.131873	0.00517	0.00397	0.005	0.0202
K02119	EC:3.6.3.14	V-type H+-transporting ATPase subunit C	0.0031765	0.0047805	0.000358	0.000357	0.005	0.0202
K02304	EC:1.-.-.-, EC:4.99.1.-, EC:1.3.1.76, EC:4.99.1.4	precorrin-2 dehydrogenase / sirohydrochlorin ferrochelatase	0.0071791	0.0105996	0.000729	0.000782	0.005	0.0202
K02431	EC:4.1.2.17, EC:5.1.3.-	L-fucose mutarotase	0.0172956	0.0257611	0.00186	0.00207	0.005	0.0202
K02558	EC:6.3.2.-	UDP-N-acetylmuramate: L-alanyl-gamma-D-glutamyl-meso-diaminopimelate ligase	0.0084339	0.0050707	0.000938	0.00047	0.005	0.0202
K02948	EC:2.7.3.-	small subunit ribosomal protein S11	0.135397	0.116217	0.00535	0.00308	0.005	0.0202
K02952	EC:3.2.2.23	small subunit ribosomal protein S13	0.127866	0.108889	0.0043	0.0037	0.005	0.0202
K02963	N/A	small subunit ribosomal protein S18	0.110852	0.0937189	0.00435	0.00287	0.005	0.0202
K03077	EC:5.1.3.4	L-ribulose-5-phosphate 4-epimerase	0.0168535	0.0143978	0.000885	0.000313	0.005	0.0202
K03090	N/A	RNA polymerase sigma-B factor	0.010235	0.0131144	0.000718	0.000643	0.005	0.0202
K03524	EC:2.7.1.33, EC:6.3.4.15	BirA family transcriptional regulator, biotin operon repressor / biotin-[acetyl-CoA-carboxylase] ligase	0.0486799	0.0553913	0.00212	0.00119	0.005	0.0202
K03599	EC:2.5.1.-	stringent starvation protein A	0.0037902	0.0011556	0.000983	0.000283	0.005	0.0202
K03640	EC:2.7.4.8	peptidoglycan-associated lipoprotein	0.0064089	0.0035404	0.000967	0.000234	0.005	0.0202
K03688	EC:1.14.13.-	ubiquinone biosynthesis protein	0.0150666	0.0198744	0.00115	0.00108	0.005	0.0202
K03713	N/A	MerR family transcriptional regulator, glutamine synthetase repressor	0.0004868	0.0026826	0.000249	0.0007	0.005	0.0202
K03736	EC:4.3.1.7	ethanolamine ammonia-lyase small subunit	0.0053121	0.0093494	0.000877	0.001	0.005	0.0202
K03786	EC:4.2.1.10	3-dehydroquinate dehydratase II	0.0569792	0.0453842	0.00347	0.00164	0.005	0.0202
K03787	EC:3.1.3.-, EC:3.1.3.5	5'-nucleotidase	0.0193279	0.0127343	0.00219	0.000933	0.005	0.0202
K03885	EC:1.-.-.-, EC:1.6.99.3	NADH dehydrogenase	0.0126986	0.0082032	0.00141	0.000664	0.005	0.0202
K04114	EC:1.3.99.15	benzoyl-CoA reductase subunit	0.0010354	0.0018102	0.000173	0.000171	0.005	0.0202
K04773	EC:2.7.4.14, EC:3.4.21.-	protease IV	0.0160626	0.01083	0.00172	0.000785	0.005	0.0202
K05362	EC:6.3.2.13, EC:6.3.2.7	UDP-N-acetylmuramoyl-L-alanyl-D-glutamate-L-lysine ligase	0.0020777	0.003482	0.000286	0.000396	0.005	0.0202
K05551	EC:2.3.1.-	3-oxoacyl-ACP synthase I	0.0011596	0.0014956	9.43e-05	6.33e-05	0.005	0.0202
K07053	N/A	conserved hypothetical protein putative DNA repair enzyme, PHP (polymerase and histidinol phosphatase) domain	0.0276462	0.0337924	0.00143	0.00155	0.005	0.0202
K07107	EC:1.1.1.35	3-hydroxyacyl-CoA dehydrogenase	0.0452917	0.0334038	0.0033	0.00182	0.005	0.0202
K07148	N/A	hypothetical membrane protein	0.0203248	0.0117081	0.00249	0.00133	0.005	0.0202
K07165	N/A	transmembrane sensor	0.003826	0.0013148	0.00092	0.000272	0.005	0.0202
K07214	EC:3.-.-.-	enterochelin esterase and related enzymes	0.0162398	0.0097408	0.00227	0.000864	0.005	0.0202
K07323	N/A	putative toluene tolerance protein	0.0032978	0.0013521	0.00059	0.000342	0.005	0.0202
K07405	EC:3.2.1.1	alpha-amylase	0.0158397	0.0093059	0.00218	0.000626	0.005	0.0202
K07448	N/A	restriction system protein	0.0106107	0.0081616	0.000544	0.000543	0.005	0.0202
K08082	EC:2.7.13.3	two-component system, LytT family, sensor histidine AlgZ	0.0009641	0.0015165	0.00012	0.00014	0.005	0.0202
K08325	EC:1.1.-.-	NADP-dependent alcohol dehydrogenase	0.0201503	0.0155392	0.00166	0.000544	0.005	0.0202
K08384	EC:2.4.1.129	stage V sporulation protein D (sporulation-specific penicillin-binding protein)	0.0410177	0.0476596	0.00137	0.00165	0.005	0.0202
K10233	N/A	alpha-glucoside transport system permease protein	0.0004461	0.0006562	4.51e-05	4.32e-05	0.005	0.0202
K11627	EC:6.1.1.26	pyrrolysyl-tRNA synthetase	1.05e-05	0.0001018	7.06e-06	3.08e-05	0.005	0.0202
K11755	EC:3.6.1.31, EC:3.5.4.19	phosphoribosyl-ATP pyrophosphohydrolase / phosphoribosyl-AMP cyclohydrolase	0.0492546	0.042174	0.00177	0.00165	0.005	0.0202
K12373	EC:3.2.1.-, EC:3.2.1.52	beta-hexosaminidase	0.0758213	0.0520766	0.00675	0.00355	0.005	0.0202
K13252	EC:2.1.3.3, EC:2.1.3.6	putrescine carbamoyltransferase	0.00326	0.0056959	0.000388	0.000625	0.005	0.0202
K13694	N/A	lipoprotein Spr	0.0064857	0.0041306	0.000703	0.000292	0.005	0.0202
K13892	N/A	glutathione transport system ATP-binding protein	0.0098419	0.0123426	0.000703	0.000302	0.005	0.0202
K14205	EC:2.3.2.3	phosphatidylglycerol lysyltransferase	0.0005144	0.0015907	0.000144	0.000303	0.005	0.0202
K00128	EC:1.2.1.-, EC:1.2.1.3	aldehyde dehydrogenase (NAD+)	0.0303646	0.038066	0.00222	0.00146	0.00599	0.0222
K00158	EC:1.2.2.2, EC:1.2.3.3	pyruvate oxidase	0.0009972	0.0024061	0.000238	0.00041	0.00599	0.0222
K00278	EC:1.4.3.-, EC:1.4.3.16	L-aspartate oxidase	0.0524013	0.0448291	0.00254	0.00146	0.00599	0.0222
K00769	EC:2.4.2.22	xanthine phosphoribosyltransferase	0.0034686	0.0012237	0.000743	0.000285	0.00599	0.0222
K00974	EC:2.7.7.-, EC:2.7.7.23, EC:2.3.1.157	tRNA nucleotidyltransferase (CCA-adding enzyme)	0.0389495	0.0428272	0.000877	0.000915	0.00599	0.0222
K01095	EC:2.1.2.1, EC:3.1.3.27	phosphatidylglycerophosphatase A	0.0083249	0.004851	0.00116	0.000576	0.00599	0.0222
K01270	EC:2.4.2.22, EC:3.4.13.3	aminoacylhistidine dipeptidase	0.0687083	0.056726	0.0037	0.00182	0.00599	0.0222
K01436	EC:3.-.-.-, EC:3.5.1.14	aminoacylase	0.0224768	0.026408	0.00112	0.000792	0.00599	0.0222
K01586	EC:4.1.1.-, EC:4.1.1.20	diaminopimelate decarboxylase	0.099623	0.106571	0.00191	0.00148	0.00599	0.0222
K01653	EC:2.2.1.6	acetolactate synthase I/III small subunit	0.0595675	0.0710703	0.00261	0.00208	0.00599	0.0222
K01686	EC:2.1.1.130, EC:4.2.1.8	mannonate dehydratase	0.0570796	0.0475988	0.00214	0.0021	0.00599	0.0222
K01781	EC:5.1.2.2	mandelate racemase	0.0008513	0.0014551	0.000134	0.000156	0.00599	0.0222
K01784	EC:4.2.1.46, EC:5.1.3.2	UDP-glucose 4-epimerase	0.171786	0.15711	0.00429	0.00256	0.00599	0.0222
K01835	EC:2.7.1.106, EC:5.4.2.2	phosphoglucomutase	0.0406588	0.0446609	0.00119	0.000796	0.00599	0.0222
K02019	N/A	molybdate transport system regulatory protein	0.0061185	0.0095465	0.0008	0.000652	0.00599	0.0222
K02030	EC:2.7.3.-	polar amino acid transport system substrate-binding protein	0.115581	0.131028	0.00473	0.00259	0.00599	0.0222
K02052	EC:3.6.3.-	putative spermidine/putrescine transport system ATP-binding protein	0.032543	0.0366192	0.00119	0.000634	0.00599	0.0222
K02121	EC:3.6.3.14	V-type H+-transporting ATPase subunit E	0.010529	0.006449	0.00116	0.000734	0.00599	0.0222
K02240	EC:3.6.1.-	competence protein ComFA	0.0006894	0.0024531	0.000218	0.000606	0.00599	0.0222
K02395	EC:3.2.1.-	flagellar protein FlgJ	0.0076738	0.0040773	0.00101	0.000659	0.00599	0.0222
K02448	EC:1.7.99.7	nitric-oxide reductase NorD protein	3.6e-06	7.23e-05	3.55e-06	2.6e-05	0.00599	0.0222
K02536	EC:2.3.1.-	UDP-3-O-[3-hydroxymyristoyl] glucosamine N-acyltransferase	0.0227191	0.0156924	0.00244	0.00106	0.00599	0.0222
K02769	EC:2.7.1.69	PTS system, fructose-specific IIB component	0.0429295	0.0524376	0.00253	0.0018	0.00599	0.0222
K03295	EC:1.3.1.74	cation efflux system protein, CDF family	0.0154129	0.0105711	0.0014	0.000876	0.00599	0.0222
K03302	N/A	anaerobic C4-dicarboxylate transporter, Dcu family	0.000211	8.68e-05	6.85e-05	8.37e-06	0.00599	0.0222
K03517	EC:1.4.3.-, EC:2.5.1.72	quinolinate synthase	0.0589447	0.0503395	0.00249	0.00199	0.00599	0.0222
K03530	EC:5.4.99.12	DNA-binding protein HU-beta	0.120376	0.101871	0.00494	0.00404	0.00599	0.0222
K03654	EC:3.6.1.-	ATP-dependent DNA helicase RecQ	0.0851142	0.0718872	0.00416	0.0022	0.00599	0.0222
K03719	N/A	Lrp/AsnC family transcriptional regulator, leucine-responsive regulatory protein	0.0361437	0.0287535	0.00193	0.00157	0.00599	0.0222
K03763	EC:2.7.7.7	DNA polymerase III subunit alpha, Gram-positive type	0.0586541	0.0657698	0.00218	0.00124	0.00599	0.0222
K03775	EC:3.1.4.46, EC:5.2.1.8	Fpeptidyl-prolyl cis-trans isomerase SlyD	0.0136544	0.0079496	0.00196	0.000706	0.00599	0.0222
K04070	EC:1.97.1.4	putative pyruvate formate lyase activating enzyme	0.0417449	0.051243	0.00219	0.00239	0.00599	0.0222
K04082	N/A	molecular chaperone HscB	0.0026961	0.0009354	0.000494	0.000285	0.00599	0.0222
K05516	N/A	curved DNA-binding protein	0.021504	0.0177712	0.00116	0.000609	0.00599	0.0222
K05846	EC:3.6.3.32	osmoprotectant transport system permease protein	0.0138054	0.0222764	0.00187	0.00218	0.00599	0.0222
K05903	EC:1.-.-.-, EC:1.6.99.5	NADH dehydrogenase (quinone)	0.0054411	0.0076884	0.000455	0.000529	0.00599	0.0222
K05970	EC:3.1.1.53	sialate O-acetylesterase	0.0384114	0.0254783	0.0034	0.00237	0.00599	0.0222
K06385	N/A	stage II sporulation protein P	0.0142531	0.0183203	0.000979	0.000885	0.00599	0.0222
K06446	EC:1.3.99.-	acyl-CoA dehydrogenase	0.0035225	0.0056904	0.000382	0.000541	0.00599	0.0222
K06610	N/A	MFS transporter, SP family, inositol transporter	0.0004547	0.0014123	0.000216	0.000282	0.00599	0.0222
K07058	N/A	BrkB (serum resistance)-like protein	0.0261404	0.019604	0.00218	0.000997	0.00599	0.0222
K07260	EC:1.1.1.13, EC:3.4.16.4	D-alanyl-D-alanine carboxypeptidase	0.0275701	0.0334564	0.00139	0.00118	0.00599	0.0222
K07311	EC:1.8.-.-	putative dimethyl sulfoxide reductase subunit YnfG (DMSO reductase iron-sulfur subunit)	0.000814	0.0015897	0.000173	0.0002	0.00599	0.0222
K08641	EC:3.4.-.-, EC:3.4.13.-	D-alanyl-D-alanine dipeptidase	0.0131243	0.0094396	0.00107	0.000701	0.00599	0.0222
K08884	EC:2.7.1.-, EC:2.7.11.1	serine/threonine protein bacterial	0.0463919	0.0526965	0.00145	0.0013	0.00599	0.0222
K09807	N/A	hypothetical protein	0.0078492	0.0041275	0.0012	0.000416	0.00599	0.0222
K09808	EC:1.1.1.29	lipoprotein-releasing system permease protein	0.0167384	0.0104824	0.00195	0.0011	0.00599	0.0222
K09825	N/A	Fur family transcriptional regulator, peroxide stress response regulator	0.0304543	0.0371573	0.00172	0.00123	0.00599	0.0222
K10227	EC:4.99.1.-	sorbitol/mannitol transport system substrate-binding protein	4.14e-05	0.0002455	1.81e-05	6.86e-05	0.00599	0.0222
K10947	N/A	PadR family transcriptional regulator, regulatory protein PadR	0.0665232	0.0798628	0.00325	0.00238	0.00599	0.0222
K11690	N/A	C4-dicarboxylate transporter, DctM subunit	0.0368214	0.0536228	0.00357	0.00346	0.00599	0.0222
K12340	EC:6.2.1.3	outer membrane channel protein TolC	0.0202175	0.0114994	0.00306	0.00122	0.00599	0.0222
K12536	EC:3.6.3.-	ATP-binding cassette, subfamily C, bacterial HasD	0.0005075	0.0007144	4.12e-05	4.98e-05	0.00599	0.0222
K12658	EC:5.1.1.4, EC:5.1.1.8	4-hydroxyproline epimerase	0.0003483	0.0007926	9.2e-05	0.000124	0.00599	0.0222
K12988	EC:2.4.1.-	alpha-1,3-rhamnosyltransferase	0.0009822	0.0015665	9.99e-05	0.000153	0.00599	0.0222
K13043	EC:2.1.3.11	N-succinyl-L-ornithine transcarbamylase	0.0135741	0.0085241	0.0015	0.000931	0.00599	0.0222
K13048	EC:3.4.17.-	carboxypeptidase Ss1	0.0004061	0.0006698	5.66e-05	6.41e-05	0.00599	0.0222
K13409	N/A	ATP-binding cassette, subfamily B, bacterial RaxB	4.87e-05	9.09e-05	7.7e-06	1.18e-05	0.00599	0.0222
K13612	N/A	polysynthase PksL	2.7e-06	9.6e-06	1.6e-06	3.12e-06	0.00592	0.0222
K00097	EC:1.1.1.262	4-hydroxythreonine-4-phosphate dehydrogenase	0.0312868	0.0241619	0.00205	0.00112	0.00699	0.0245
K00132	EC:1.2.1.10	acetaldehyde dehydrogenase (acetylating)	0.0041413	0.0060771	0.000506	0.000374	0.00699	0.0245
K00426	EC:1.1.3.-, EC:1.10.3.-	cytochrome bd-I oxidase subunit II	0.0219137	0.0149208	0.0021	0.00112	0.00699	0.0245
K00480	EC:1.14.13.-, EC:1.14.13.1	salicylate hydroxylase	9.1e-06	9.55e-05	5.53e-06	3.97e-05	0.00699	0.0245
K00615	EC:2.2.1.-, EC:2.2.1.1	transketolase	0.227988	0.254507	0.00762	0.00486	0.00699	0.0245
K00641	EC:2.3.1.31	homoserine O-acetyltransferase	0.005505	0.0029063	0.000969	0.000358	0.00699	0.0245
K00689	EC:2.4.1.5	dextransucrase	0.0004258	0.0020492	0.000168	0.000529	0.00699	0.0245
K01264	EC:3.4.-.-, EC:3.4.11.15	aminopeptidase Y	2.36e-05	0.000136	1.47e-05	3.43e-05	0.00699	0.0245
K01297	EC:3.4.17.-, EC:3.4.17.13	muramoyltetrapeptide carboxypeptidase	0.0113156	0.0077301	0.00104	0.000627	0.00699	0.0245
K01417	EC:3.4.24.-	ADAM family of metalloprotease ADM-A	0.041918	0.0473063	0.00102	0.00141	0.00699	0.0245
K01712	EC:2.4.1.216, EC:4.2.1.49	urocanate hydratase	0.0257715	0.0162516	0.00284	0.00114	0.00699	0.0245
K01791	EC:5.1.3.-, EC:5.1.3.14	UDP-N-acetylglucosamine 2-epimerase	0.106895	0.0888409	0.005	0.00247	0.00699	0.0245
K02169	EC:2.1.1.-	biotin synthesis protein BioC	0.0101674	0.005049	0.00161	0.000683	0.00699	0.0245
K02961	EC:6.1.1.14	small subunit ribosomal protein S17	0.10983	0.0938418	0.00402	0.00361	0.00699	0.0245
K03431	EC:5.4.2.-, EC:5.4.2.10	phosphoglucosamine mutase	0.0923763	0.105685	0.0037	0.00265	0.00699	0.0245
K03657	EC:2.5.1.7, EC:3.6.1.-	DNA helicase II / ATP-dependent DNA helicase PcrA	0.128696	0.136634	0.00182	0.00182	0.00699	0.0245
K03711	EC:2.7.7.19	Fur family transcriptional regulator, ferric uptaregulator	0.0724214	0.0596458	0.00412	0.00211	0.00699	0.0245
K03731	EC:2.4.1.216	trehalose 6-phosphate phosphorylase	3.27e-05	9.37e-05	8.75e-06	2.09e-05	0.00699	0.0245
K03772	EC:5.2.1.8	Fpeptidyl-prolyl cis-trans isomerase FkpA	0.0088578	0.0056113	0.00105	0.000532	0.00699	0.0245
K04034	EC:1.14.13.-, EC:4.-.-.-	anaerobic magnesium-protoporphyrin IX monomethyl ester cyclase	0.0105973	0.0137761	0.000808	0.000747	0.00699	0.0245
K05783	EC:1.3.1.25	1,6-dihydroxycyclohexa-2,4-diene-1-carboxylate dehydrogenase	0.0003029	0.0006212	6.19e-05	9.31e-05	0.00699	0.0245
K05885	EC:1.1.1.274	2,5-direductase	0.0149047	0.0178921	0.000763	0.000809	0.00699	0.0245
K06183	EC:1.1.1.40, EC:5.4.99.12	ribosomal small subunit pseudouridine synthase A	0.0451763	0.0529777	0.0019	0.00171	0.00699	0.0245
K06206	EC:4.2.1.11	sugar fermentation stimulation protein A	0.0291379	0.036435	0.00217	0.00125	0.00699	0.0245
K06951	N/A	HDIG domain-containing protein	0.0030697	0.0050022	0.000478	0.00048	0.00699	0.0245
K07037	N/A	7TM receptor with intracellular metal dependent phosphohydrolase	0.0139171	0.0097519	0.0012	0.000636	0.00699	0.0245
K07548	EC:1.1.1.35	2-[hydroxy(phenyl)methyl]-succinyl-CoA dehydrogenase BbsD subunit	6.78e-05	0.0001387	1.33e-05	1.88e-05	0.00699	0.0245
K07658	N/A	two-component system, OmpR family, alphosphatase synthesis response regulator PhoP	0.0463511	0.0524302	0.00156	0.00125	0.00699	0.0245
K07681	EC:2.7.13.3	two-component system, NarL family, vancomycin resistance sensor histidine VraS	2.7e-06	6.18e-05	1.95e-06	2.34e-05	0.00699	0.0245
K07737	EC:3.5.2.6	putative transcriptional regulator	0.045911	0.0364617	0.0025	0.00203	0.00699	0.0245
K08591	EC:2.3.1.-, EC:2.3.1.15	glycerol-3-phosphate acyltransferase PlsY	0.0395604	0.0454463	0.00136	0.00134	0.00699	0.0245
K08972	N/A	putative membrane protein	0.0027355	0.0059475	0.000613	0.000961	0.00699	0.0245
K09125	N/A	hypothetical protein	0.0167553	0.0116072	0.00168	0.000803	0.00699	0.0245
K11145	EC:3.1.26.3	ribonuclease III family protein	0.0290082	0.0370775	0.00205	0.00159	0.00699	0.0245
K11608	EC:2.3.1.-	beta-ACP synthase	0.0002128	0.0003347	2.75e-05	3.51e-05	0.00699	0.0245
K12264	EC:1.-.-.-	anaerobic nitric oxide reductase flavorubredoxin	0.0058834	0.0074801	0.000381	0.000263	0.00699	0.0245
K13542	EC:2.1.1.107, EC:4.2.1.75	uroporphyrinogen III methyltransferase / synthase	0.0086507	0.0116618	0.000715	0.000745	0.00699	0.0245
K13787	EC:2.5.1.1, EC:2.5.1.10, EC:2.5.1.29	geranylgeranyl diphosphate synthase, type I	0.0054072	0.0071255	0.000431	0.000476	0.00699	0.0245
K14083	EC:2.1.1.250	trimethylamine---corrinoid protein Co-methyltransferase	0.0002219	0.0009831	0.000102	0.000272	0.00699	0.0245
K00016	EC:1.1.1.-, EC:1.1.1.27	L-lactate dehydrogenase	0.0536945	0.0639889	0.00299	0.00172	0.00799	0.0265
K00207	EC:1.3.1.1, EC:1.3.1.2	dihydropyrimidine dehydrogenase (NADP+)	0.0008277	0.0013123	0.000153	7.88e-05	0.00799	0.0265
K00290	EC:1.5.1.7	saccharopine dehydrogenase (NAD+, L-lysine forming)	0.0595529	0.0507164	0.0031	0.00153	0.00799	0.0265
K00336	EC:1.12.7.2, EC:1.6.5.3	NADH dehydrogenase I subunit G	0.0655123	0.0745598	0.00237	0.00237	0.00799	0.0265
K00527	EC:1.17.4.-, EC:1.17.4.2	ribonucleoside-triphosphate reductase	0.183319	0.17105	0.0037	0.00251	0.00799	0.0265
K00873	EC:2.7.1.-, EC:2.7.1.40	pyruvate kinase	0.0853288	0.0915209	0.00195	0.00122	0.00799	0.0265
K00956	EC:2.7.1.25, EC:2.7.7.4	sulfate adenylyltransferase subunit 1	0.0203672	0.0154777	0.00118	0.000994	0.00799	0.0265
K01070	EC:3.1.-.-, EC:3.1.2.12	S-formylglutathione hydrolase	0.0110477	0.0069579	0.000975	0.00105	0.00799	0.0265
K01261	EC:3.4.11.7	glutamyl aminopeptidase	0.0010683	0.0027704	0.000292	0.00053	0.00799	0.0265
K01447	EC:3.5.1.28	N-acetylmuramoyl-L-alanine amidase	0.0822728	0.0623669	0.00577	0.00334	0.00799	0.0265
K01464	EC:3.5.2.-, EC:3.5.2.2	dihydropyrimidinase	0.0156107	0.0197368	0.00118	0.000779	0.00799	0.0265
K01465	EC:3.4.24.79, EC:3.5.2.3	dihydroorotase	0.0780098	0.0874351	0.00287	0.00182	0.00799	0.0265
K01684	EC:4.1.2.21, EC:4.2.1.6	galactonate dehydratase	0.0088207	0.0126016	0.00107	0.00078	0.00799	0.0265
K01692	EC:1.1.1.35, EC:4.2.1.17	enoyl-CoA hydratase	0.0211248	0.0275353	0.00157	0.00164	0.00799	0.0265
K01699	EC:4.2.1.28	diol dehydratase	0.0025423	0.0046344	0.000574	0.000555	0.00799	0.0265
K02057	EC:3.6.3.17	simple sugar transport system permease protein	0.108285	0.134398	0.00791	0.00492	0.00799	0.0265
K02072	N/A	D-methionine transport system permease protein	0.0479326	0.0581363	0.00223	0.00229	0.00799	0.0265
K02244	N/A	competence protein ComGB	0.0006221	0.0023513	0.00019	0.000599	0.00799	0.0265
K02416	EC:6.1.1.7	flagellar motor switch protein FliM	0.0135124	0.0090111	0.000976	0.00104	0.00799	0.0265
K02863	EC:3.6.1.26	large subunit ribosomal protein L1	0.134568	0.119498	0.0046	0.00234	0.00799	0.0265
K02890	EC:3.4.-.-	large subunit ribosomal protein L22	0.110755	0.0940197	0.00453	0.00353	0.00799	0.0265
K02906	EC:2.7.4.3	large subunit ribosomal protein L3	0.122435	0.108484	0.00474	0.00213	0.00799	0.0265
K02954	EC:1.14.12.10	small subunit ribosomal protein S14	0.0985192	0.0817492	0.00521	0.00256	0.00799	0.0265
K03292	EC:3.5.1.-	glycoside/pentoside/hexuronide:cation symporter, GPH family	0.0712976	0.0598663	0.00369	0.0019	0.00799	0.0265
K03328	N/A	polysaccharide transporter, PST family	0.013094	0.0097244	0.000962	0.000588	0.00799	0.0265
K03429	EC:2.4.1.-,EC:2.4.1.157	1,2-diacylglycerol 3-glucosyltransferase	0.0055233	0.0079556	0.000409	0.000817	0.00799	0.0265
K03743	N/A	17.2 kDa protein 1 in RecA 5'region	0.0198315	0.0244168	0.00112	0.00107	0.00799	0.0265
K03806	EC:3.-.-.-	AmpD protein	0.0045506	0.0017657	0.000902	0.000462	0.00799	0.0265
K05363	EC:2.3.2.-, EC:2.3.2.10	serine/alanine adding enzyme	0.0007394	0.0019609	0.000193	0.000422	0.00799	0.0265
K06147	EC:3.6.3.-	ATP-binding cassette, subfamily B, bacterial	0.616719	0.701994	0.0262	0.0132	0.00799	0.0265
K06194	EC:3.4.24.-	lipoprotein NlpD	0.0103508	0.0061326	0.00121	0.000717	0.00799	0.0265
K06209	EC:5.4.99.5	chorismate mutase	0.0263781	0.0339453	0.00147	0.00201	0.00799	0.0265
K06346	N/A	spoIIIJ-associated protein	0.0439977	0.0509843	0.00234	0.000857	0.00799	0.0265
K07004	N/A	AP_endonucleas1, AP endonuclease family 1	0.0003915	0.0007758	6.32e-05	0.000122	0.00799	0.0265
K07009	N/A	2SCG58.13 hypothetical protein	0.0131071	0.0189585	0.00147	0.00132	0.00799	0.0265
K07321	EC:1.18.6.1	CO dehydrogenase maturation factor	0.0154877	0.0218864	0.00169	0.0014	0.00799	0.0265
K09894	N/A	hypothetical protein	0.0025614	0.0006962	0.000559	0.000203	0.00799	0.0265
K10826	EC:3.6.3.30	Fe3+-transporting ATPase	0.0016079	0.0019571	9.64e-05	8.08e-05	0.00799	0.0265
K10942	EC:2.7.13.1, EC:2.7.13.3	two-component system, sensor histidine FlrB	0.0003861	0.0006821	5.72e-05	7.9e-05	0.00799	0.0265
K11074	EC:2.1.3.3	putrescine transport system permease protein	0.0071432	0.0094965	0.000527	0.000574	0.00799	0.0265
K13602	EC:1.14.13.81, EC:2.1.1.-	bacteriochlorophyll C12 methyltransferase	0	2.05e-05	0	9.19e-06	0.00799	0.0265
K14189	EC:1.-.-.-	uncharacterized oxidoreductase	2.59e-05	0.0001846	1.24e-05	6.16e-05	0.00799	0.0265
K00141	EC:1.2.1.28	benzaldehyde dehydrogenase (NAD)	0.0001214	0.0003047	4.17e-05	5.09e-05	0.00899	0.0285
K00257	EC:1.3.99.-	2SCG58.09C acyl-CoA dehydrogenase	0.0440238	0.0351774	0.00294	0.00128	0.00899	0.0285
K00868	EC:2.7.1.-, EC:2.7.1.35	pyridoxine kinase	0.0511264	0.0573513	0.00212	0.000957	0.00899	0.0285
K01076	EC:3.1.2.-	4-hydroxybenzoyl-CoA thioesterase domain-containing protein	0.0011646	0.0022005	0.000199	0.000317	0.00899	0.0285
K01962	EC:2.7.7.21, EC:6.4.1.2	acetyl-CoA carboxylase carboxyl transferase subunit alpha	0.0506317	0.057814	0.00209	0.00141	0.00899	0.0285
K02479	EC:3.1.1.61	two-component system, NarL family, response regulator	0.0038038	0.0052327	0.000338	0.000331	0.00899	0.0285
K02965	EC:2.7.9.2	small subunit ribosomal protein S19	0.117137	0.101288	0.00463	0.00312	0.00899	0.0285
K03272	EC:2.4.1.227, EC:2.7.1.-, EC:2.7.7.-	D-beta-D-heptose 7-phosphate / D-beta-D-heptose 1-phosphate adenosyltransferase	0.0075485	0.0045953	0.000808	0.000656	0.00899	0.0285
K03568	EC:3.4.24.-	TldD protein	0.0137848	0.0109	0.000905	0.000542	0.00899	0.0285
K03641	EC:3.4.21.-	TolB protein	0.0048353	0.0030267	0.000475	0.000434	0.00899	0.0285
K03648	EC:3.2.2.-	uracil-DNA glycosylase	0.0828393	0.0725102	0.00263	0.00206	0.00899	0.0285
K03773	EC:5.2.1.8	Fpeptidyl-prolyl cis-trans isomerase FklB	0.0178478	0.0110793	0.00212	0.00103	0.00899	0.0285
K04015	EC:1.-.-.-	formate-dependent nitrate reductase complex, transmembrane protein	0.0043616	0.0077529	0.000788	0.000991	0.00899	0.0285
K04075	EC:2.4.2.8, EC:6.3.4.-	tRNA(Ile)-lysidine synthase	0.0361812	0.0414097	0.00147	0.00112	0.00899	0.0285
K04108	EC:1.3.99.20	4-hydroxybenzoyl-CoA reductase subunit 2	0.0001623	0.0002992	3.11e-05	3.71e-05	0.00899	0.0285
K06015	EC:3.5.1.81	amidohydrolase 3	0.0026631	0.0043188	0.000497	0.000284	0.00899	0.0285
K06215	EC:1.1.1.262, EC:4.-.-.-	pyridoxine biosynthesis protein	0.034026	0.04287	0.0025	0.00197	0.00899	0.0285
K06351	N/A	inhibitor of KinA	0.0030231	0.0044066	0.000333	0.000384	0.00899	0.0285
K06937	N/A	elongator protein 3/MiaB/NifB	0.0021015	0.0036398	0.000332	0.000376	0.00899	0.0285
K07071	N/A	AGAP000649-PA	0.0077929	0.0046268	0.00122	0.000447	0.00899	0.0285
K07077	N/A	conserved hypothetical protein	4.96e-05	0.0001655	1.72e-05	3.53e-05	0.00899	0.0285
K07649	EC:2.7.-.-, EC:2.7.13.3	two-component system, OmpR family, sensor histidine TctE	0.0028985	0.0037318	0.000254	0.000152	0.00899	0.0285
K07667	EC:2.7.3.-	two-component system, OmpR family, operon response regulator KdpE	0.0787654	0.0925033	0.00405	0.00266	0.00899	0.0285
K08093	EC:4.1.1.85, EC:4.1.2.43	3-hexulose-6-phosphate synthase	0.0013999	0.002782	0.000313	0.000353	0.00899	0.0285
K08094	EC:2.7.1.2, EC:5.3.1.27	6-phospho-3-hexuloisomerase	0.003613	0.0065849	0.000648	0.000834	0.00899	0.0285
K08100	EC:1.3.3.5	bilirubin oxidase	1.41e-05	0.0001069	9.53e-06	3.24e-05	0.00899	0.0285
K08776	EC:3.4.11.-	puromycin-sensitive aminopeptidase	1.4e-06	1.09e-05	9.74e-07	3.27e-06	0.00899	0.0285
K09157	EC:1.1.1.94	hypothetical protein	0.0919176	0.106744	0.00453	0.00258	0.00899	0.0285
K09650	EC:3.4.21.105	rhomboid-liprotein	0.0013136	0.0004002	0.000324	0.000103	0.00899	0.0285
K09922	N/A	hypothetical protein	0.0202486	0.0123043	0.00268	0.0012	0.00899	0.0285
K10228	EC:4.1.2.13	sorbitol/mannitol transport system permease protein	0.0002942	0.0005921	5.2e-05	8.82e-05	0.00899	0.0285
K11928	EC:3.5.4.5	sodium/proline symporter	0.0392267	0.046217	0.00205	0.00135	0.00899	0.0285
K12556	EC:2.3.2.-	penicillin-binding protein 2X	0.0005967	0.0020429	0.000201	0.000538	0.00899	0.0285
K13819	N/A	NifU-like protein	0.0064671	0.0084721	0.000512	0.000457	0.00899	0.0285
K14333	EC:4.1.1.46	2,3-dihydroxybenzoate decarboxylase	5.82e-05	0.0002515	2.26e-05	6.52e-05	0.00899	0.0285
K00124	EC:1.2.-.-, EC:1.2.1.2	formate dehydrogenase, beta subunit	0.0131829	0.0181101	0.00165	0.001	0.00999	0.0306
K00194	EC:1.2.99.2	carbon-monoxide dehydrogenase delta subunit	0.0043062	0.0066677	0.000579	0.000539	0.00999	0.0306
K00248	EC:1.3.99.-, EC:1.3.99.2	butyryl-CoA dehydrogenase	0.0448098	0.0383996	0.00184	0.00138	0.00999	0.0306
K00339	EC:1.6.-.-, EC:1.6.5.3	NADH dehydrogenase I subunit J	0.0146062	0.0086717	0.00178	0.00108	0.00999	0.0306
K00359	EC:1.11.1.1, EC:1.6.-.-	NADH oxidase	0.026649	0.0322469	0.00126	0.00133	0.00999	0.0306
K00654	EC:2.3.1.47, EC:2.3.1.50	serine palmitoyltransferase	5.9e-06	2.09e-05	1.78e-06	5.06e-06	0.00999	0.0306
K00876	EC:2.4.2.9, EC:2.7.1.48	uridine kinase	0.0938389	0.0825723	0.00335	0.00219	0.00999	0.0306
K00957	EC:1.8.4.8, EC:2.7.7.4	sulfate adenylyltransferase subunit 2	0.0311413	0.0241043	0.0023	0.00137	0.00999	0.0306
K01144	EC:3.1.11.-, EC:3.1.11.5	exodeoxyribonuclease V	0.0184753	0.0142279	0.00146	0.000482	0.00999	0.0306
K01474	EC:3.5.2.14	N-methylhydantoinase B	0.0012797	0.0022844	0.000243	0.000207	0.00999	0.0306
K01575	EC:4.1.1.5	acetolactate decarboxylase	0.0006886	0.0023051	0.00027	0.000522	0.00999	0.0306
K02081	N/A	DeoR family transcriptional regulator, aga operon transcriptional repressor	0.0061344	0.0039287	0.000677	0.000366	0.00999	0.0306
K02495	EC:1.-.-.-, EC:1.3.99.22	oxygen-independent coproporphyrinogen III oxidase	0.101269	0.111446	0.00246	0.00224	0.00999	0.0306
K02992	EC:2.7.13.3	small subunit ribosomal protein S7	0.135169	0.118926	0.00472	0.00315	0.00999	0.0306
K03043	EC:2.7.7.6	DNA-directed RNA polymerase subunit beta	0.126272	0.115718	0.00346	0.00186	0.00999	0.0306
K03567	EC:3.1.3.3	glycine cleavage system transcriptional repressor	0.0017421	0.0006225	0.000389	0.000175	0.00999	0.0306
K03841	EC:1.3.1.74, EC:3.1.3.11	fructose-1,6-bisphosphatase I	0.0065996	0.0035406	0.000726	0.000785	0.00999	0.0306
K05601	EC:1.7.2.1, EC:1.7.99.1	hydroxylamine reductase	0.0048088	0.0058103	0.000255	0.000265	0.00999	0.0306
K06310	N/A	spore germination protein	0.0069676	0.0086816	0.000427	0.000399	0.00999	0.0306
K07537	EC:4.2.1.100	cyclohexa-1,5-dienecarbonyl-CoA hydratase	1.4e-06	1.18e-05	9.74e-07	4.2e-06	0.00999	0.0306
K08600	N/A	sortase B	0.0438282	0.0501108	0.00152	0.00152	0.00999	0.0306
K11250	N/A	leucine efflux protein	0.001196	0.0002283	0.000344	6.31e-05	0.00999	0.0306
K12266	EC:3.6.1.-	anaerobic nitric oxide reductase transcription regulator	0.0036619	0.0025641	0.000386	0.000195	0.00999	0.0306
K12511	EC:4.1.99.2	tight adherence protein C	0.0023947	0.0046339	0.000257	0.000723	0.00999	0.0306
K13015	EC:1.1.1.-	UDP-N-acetyl-D-glucosamine dehydrogenase	0.0024938	0.004164	0.000328	0.000493	0.00999	0.0306
K13652	N/A	AraC family transcriptional regulator	0.0121802	0.0088009	0.00101	0.000721	0.00999	0.0306
K14188	EC:6.1.1.13	D-alanine--poly(phosphoribitol) ligase subunit 2	0.0014144	0.0045924	0.000453	0.00112	0.00999	0.0306
K00134	EC:1.1.1.284, EC:1.2.1.12	glyceraldehyde 3-phosphate dehydrogenase	0.153011	0.137036	0.00534	0.00255	0.011	0.0329
K00745	EC:2.4.1.166	raffinose-raffinose alpha-galactotransferase	0.0018113	0.0024623	0.000186	0.000136	0.011	0.0329
K00895	EC:2.7.1.11, EC:2.7.1.90	pyrophosphate--fructose-6-phosphate 1-phosphotransferase	0.0197733	0.0134406	0.00261	0.00088	0.011	0.0329
K01442	EC:3.5.1.-, EC:3.5.1.24	choloylglycine hydrolase	0.0838761	0.0694303	0.00477	0.00259	0.011	0.0329
K01516	EC:2.7.7.56, EC:3.6.1.15	nucleoside-triphosphatase	0.072692	0.0814193	0.00236	0.00201	0.011	0.0329
K02232	EC:2.1.1.131, EC:6.3.5.10	adenosylcobyric acid synthase	0.0472269	0.0544671	0.00261	0.00146	0.011	0.0329
K02237	N/A	competence protein ComEA	0.0225659	0.0273406	0.00124	0.00112	0.011	0.0329
K02405	EC:2.7.7.6	RNA polymerase sigma factor for flagellar operon FliA	0.0149397	0.0106244	0.00146	0.000893	0.011	0.0329
K02956	EC:6.3.5.6, EC:6.3.5.7	small subunit ribosomal protein S15	0.105749	0.0893303	0.00525	0.00334	0.011	0.0329
K02967	EC:2.7.1.-	small subunit ribosomal protein S2	0.127632	0.113489	0.00462	0.00251	0.011	0.0329
K03634	N/A	outer membrane lipoprotein carrier protein	0.0043844	0.0017257	0.001	0.000393	0.011	0.0329
K05815	N/A	sn-glycerol 3-phosphate transport system permease protein	0.010177	0.0131265	0.00103	0.000535	0.011	0.0329
K05896	EC:1.5.1.3	segregation and condensation protein A	0.0330831	0.0403543	0.00208	0.00178	0.011	0.0329
K06218	N/A	RelE protein	0.0022247	0.0047867	0.000507	0.000813	0.011	0.0329
K07735	N/A	putative transcriptional regulator	0.0107592	0.0069026	0.00129	0.000644	0.011	0.0329
K09974	N/A	hypothetical protein	0.0104206	0.0066353	0.00134	0.000681	0.011	0.0329
K10009	N/A	cystine transport system permease protein	0.0030368	0.0040233	0.000282	0.000218	0.011	0.0329
K10189	N/A	lactose/L-arabinose transport system permease protein	0.0223767	0.027719	0.00147	0.00125	0.011	0.0329
K11754	EC:6.3.2.12, EC:6.3.2.17	dihydrofolate synthase / folylpolyglutamate synthase	0.0515119	0.0561653	0.000962	0.00127	0.011	0.0329
K11781	EC:2.5.1.-	FO synthase subunit 2	0.0010232	0.0004724	0.000205	8.02e-05	0.011	0.0329
K11912	EC:2.7.11.1	serine/threonine-protein PpkA	0.0004857	0.0007171	4.87e-05	6.92e-05	0.011	0.0329
K14120	N/A	energy-converting hydrogenase B subunit K	0.0006936	0.0011336	0.000122	8.15e-05	0.011	0.0329
K00019	EC:1.1.1.-, EC:1.1.1.30	3-hydroxybutyrate dehydrogenase	0.0043183	0.0060844	0.000489	0.00035	0.012	0.0344
K00043	EC:1.1.1.61	4-hydroxybutyrate dehydrogenase	0.0051256	0.0070173	0.000463	0.00048	0.012	0.0344
K00349	EC:1.-.-.-, EC:1.6.5.-	Na+-transporting NADH:ubiquinone oxidoreductase subunit D	0.0261917	0.019088	0.00256	0.000965	0.012	0.0344
K00863	EC:2.7.1.29	dihydroxyacetone kinase	0.0023091	0.0035218	0.000298	0.00036	0.012	0.0344
K01000	EC:2.7.8.13	phospho-N-acetylmuramoyl-pentapeptide-transferase	0.0779636	0.0724586	0.00167	0.00144	0.012	0.0344
K01057	EC:1.1.1.44, EC:3.1.1.31	6-phosphogluconolactonase	0.0127839	0.0089482	0.00117	0.00082	0.012	0.0344
K01235	EC:3.2.1.131, EC:3.2.1.139	alpha-glucuronidase	0.0068809	0.0048668	0.000772	0.000351	0.012	0.0344
K01341	EC:3.4.21.61	kexin	1.8e-06	7.3e-06	1.78e-06	4.69e-06	0.0118	0.0344
K01560	EC:3.-.-.-, EC:3.8.1.2	2-haloacid dehalogenase	0.0043728	0.0062913	0.000499	0.000435	0.012	0.0344
K01579	EC:4.1.1.11	aspartate 1-decarboxylase	0.0428372	0.0315204	0.00361	0.00247	0.012	0.0344
K01760	EC:2.5.1.48, EC:4.4.1.8	cystathionine beta-lyase	0.0159059	0.0187798	0.000755	0.000743	0.012	0.0344
K01808	EC:5.3.1.-, EC:5.3.1.6	ribose 5-phosphate isomerase B	0.104299	0.115941	0.00313	0.00262	0.012	0.0344
K01858	EC:5.4.99.15, EC:5.5.1.4	myo-inositol-1-phosphate synthase	0.0124752	0.0065584	0.00254	0.000683	0.012	0.0344
K02108	EC:3.6.1.14, EC:3.6.3.14	F-type H+-transporting ATPase subunit a	0.0754424	0.0672509	0.00211	0.00217	0.012	0.0344
K02414	N/A	flagellar hoocontrol protein FliK	0.0031162	0.0011782	0.000893	0.000195	0.012	0.0344
K02768	EC:2.7.1.69	PTS system, fructose-specific IIA component	0.0376445	0.0446463	0.00202	0.00155	0.012	0.0344
K02770	EC:2.7.1.56, EC:2.7.1.69	PTS system, fructose-specific IIC component	0.0431192	0.0521401	0.00258	0.00205	0.012	0.0344
K02878	EC:4.1.3.40	large subunit ribosomal protein L16	0.135328	0.122613	0.00395	0.00306	0.012	0.0344
K03321	EC:4.2.1.1	sulfate permease, SulP family	0.0399202	0.032752	0.00214	0.00149	0.012	0.0344
K03590	EC:6.3.2.4	cell division protein FtsA	0.0132325	0.0096535	0.00118	0.000695	0.012	0.0344
K03734	N/A	thiamine biosynthesis lipoprotein	0.0517519	0.0584376	0.00185	0.00139	0.012	0.0344
K04115	EC:1.3.99.15	benzoyl-CoA reductase subunit	0	6.14e-05	0	2.49e-05	0.012	0.0344
K04758	N/A	ferrous iron transport protein A	0.123609	0.14644	0.00503	0.00595	0.012	0.0344
K05810	N/A	conserved hypothetical protein	0.0391652	0.0456547	0.00174	0.00162	0.012	0.0344
K05836	EC:2.6.1.-	GntR family transcriptional regulator, histidine utilization repressor	0.0009882	0.0016143	0.000189	0.000152	0.012	0.0344
K06409	N/A	stage V sporulation protein B	0.0221729	0.0263345	0.00129	0.00111	0.012	0.0344
K07576	EC:2.7.2.4	metallo-beta-lactamase family protein	0.0480925	0.0554281	0.00195	0.00186	0.012	0.0344
K08566	EC:3.4.23.-, EC:3.4.23.48	plasminogen activator	9e-07	6.73e-05	6.13e-07	2.72e-05	0.012	0.0344
K09461	EC:1.14.13.40	anthraniloyl-CoA monooxygenase	0.0007871	0.0010859	8.14e-05	7.53e-05	0.012	0.0344
K10242	N/A	cellobiose transport system permease protein	0.0009477	0.0014759	0.000137	0.000131	0.012	0.0344
K11022	N/A	structural toxin protein (hemagglutinin/hemolysin) RtxA	3.14e-05	0.0003065	3.07e-05	0.000103	0.012	0.0344
K11475	N/A	GntR family transcriptional regulator, vanillate catabolism transcriptional regulator	0.0022933	0.0038472	0.000539	0.000335	0.012	0.0344
K11991	EC:3.5.4.-	tRNA-specific adenosine deaminase	0.0187201	0.0224357	0.00104	0.000777	0.012	0.0344
K12140	EC:1.-.-.-	hydrogenase-4 component E	0.0023	0.000623	0.000625	0.000218	0.012	0.0344
K12435	N/A	polysynthase 8	2.3e-06	2.09e-05	1.28e-06	8.46e-06	0.012	0.0344
K14475	N/A	inhibitor of cysteine peptidase	0.0019372	0.0033554	0.000335	0.000423	0.012	0.0344
K00087	EC:1.-.-.-, EC:1.17.1.4	xanthine dehydrogenase molybdenum-binding subunit	0.0179648	0.0227247	0.00119	0.00117	0.013	0.0365
K00215	EC:1.3.1.2, EC:1.3.1.26	dihydrodipicolinate reductase	0.0824723	0.0909197	0.00238	0.00223	0.013	0.0365
K00620	EC:2.3.1.35, EC:2.3.1.1	glutamate N-acetyltransferase / amino-acid N-acetyltransferase	0.0554986	0.0648521	0.00301	0.00208	0.013	0.0365
K00632	EC:2.1.1.63, EC:2.3.1.16	acetyl-CoA acyltransferase	0.0083944	0.0112344	0.000719	0.000769	0.013	0.0365
K01008	EC:2.7.9.3	selenide, water dikinase	0.0357534	0.0429593	0.00219	0.00134	0.013	0.0365
K01462	EC:3.5.1.88	2SCG58.11C polypeptide deformylase	0.125438	0.141115	0.00468	0.00366	0.013	0.0365
K01635	EC:4.1.2.40	tagatose 1,6-diphosphate aldolase	0.0006139	0.0025358	0.000232	0.000748	0.013	0.0365
K01935	EC:4.1.2.8, EC:6.3.3.3	dethiobiotin synthetase	0.0227125	0.0173873	0.00165	0.00103	0.013	0.0365
K02899	EC:3.6.3.17	large subunit ribosomal protein L27	0.113827	0.0971698	0.00575	0.00246	0.013	0.0365
K02994	EC:2.7.4.8	small subunit ribosomal protein S8	0.123343	0.106621	0.00521	0.00288	0.013	0.0365
K03151	EC:2.1.1.61	thiamine biosynthesis protein ThiI	0.0614923	0.0696794	0.00242	0.00178	0.013	0.0365
K06179	EC:3.2.1.17, EC:5.4.99.12	ribosomal large subunit pseudouridine synthase C	0.0280367	0.0318827	0.001	0.000934	0.013	0.0365
K06405	N/A	stage V sporulation protein AC	0.040733	0.0484151	0.00197	0.00213	0.013	0.0365
K07024	N/A	alpha/beta hydrolase superfamily protein	0.138759	0.158729	0.00514	0.00534	0.013	0.0365
K10241	N/A	cellobiose transport system permease protein	0.0015525	0.0020243	0.000126	0.000135	0.013	0.0365
K12255	EC:3.5.3.11, EC:3.5.3.7	guanidinobutyrase	9.64e-05	0.000186	1.78e-05	2.7e-05	0.013	0.0365
K12941	EC:3.5.1.-	aminobenzoyl-glutamate utilization protein B	0.0140795	0.0214876	0.00218	0.00133	0.013	0.0365
K13640	N/A	MerR family transcriptional regulator, heat shocprotein HspR	0.0038553	0.0073592	0.000722	0.0011	0.013	0.0365
K00131	EC:1.2.1.-, EC:1.2.1.9	glyceraldehyde-3-phosphate dehydrogenase (NADP)	0.0007582	0.0018594	0.000225	0.000339	0.014	0.0386
K00177	EC:1.2.7.1, EC:1.2.7.3	2-oxoglutarate ferredoxin oxidoreductase subunit gamma	0.0294612	0.0217463	0.00261	0.00146	0.014	0.0386
K00912	EC:2.4.1.182, EC:2.7.1.130	tetraacyldisaccharide 4'-kinase	0.0143853	0.0094319	0.00165	0.000887	0.014	0.0386
K01597	EC:4.1.1.33	diphosphomevalonate decarboxylase	0.0006768	0.0026227	0.000243	0.00074	0.014	0.0386
K02442	N/A	membrane protein GlpM	0	0.0002515	0	0.000108	0.014	0.0386
K05303	EC:2.1.1.-, EC:2.1.1.101	macrocin O-methyltransferase	3.27e-05	0.0002287	2.21e-05	7.5e-05	0.014	0.0386
K05344	EC:2.7.1.41	glucose-1-phosphate phosphodismutase	0.0003566	0.0006039	6.01e-05	7.61e-05	0.014	0.0386
K05591	EC:3.-.-.-	ATP-independent RNA helicase DbpA	0.0081003	0.0063099	0.000465	0.000444	0.014	0.0386
K05814	N/A	sn-glycerol 3-phosphate transport system permease protein	0.0103493	0.0137775	0.0011	0.000652	0.014	0.0386
K05937	N/A	hypothetical protein	0.0008822	0.0022972	0.00025	0.000446	0.014	0.0386
K06076	EC:3.1.1.35	long-chain fatty acid transport protein	0.009513	0.0058854	0.00138	0.000536	0.014	0.0386
K06948	N/A	ABL048WP	0.0020859	0.0040613	0.000272	0.000714	0.014	0.0386
K06956	N/A	DAACS family dicarboxylate/amino acid:sodium or proton symporter	0.0055744	0.0085406	0.00095	0.000675	0.014	0.0386
K07003	N/A	antibiotic transport protein, putative	0.035997	0.0423236	0.0017	0.00162	0.014	0.0386
K09014	EC:1.2.99.5	Fe-S cluster assembly protein SufB	0.0578054	0.0446291	0.0046	0.00252	0.014	0.0386
K09845	EC:1.14.99.-	methoxyneurosporene dehydrogenase	1.8e-06	1.64e-05	1.23e-06	5.59e-06	0.014	0.0386
K11635	N/A	putative ABC transport system ATP-binding protein	0.0003415	0.0004543	3.3e-05	2.46e-05	0.014	0.0386
K00245	EC:1.3.5.1, EC:1.3.99.1	fumarate reductase iron-sulfur protein	0.0067701	0.0035618	0.0013	0.000467	0.015	0.0401
K00588	EC:2.1.1.104	caffeoyl-CoA O-methyltransferase	0.0042689	0.0028859	0.000487	0.000243	0.015	0.0401
K00759	EC:2.4.2.22, EC:2.4.2.7	adenine phosphoribosyltransferase	0.0556898	0.0628219	0.00184	0.00217	0.015	0.0401
K01446	EC:3.5.1.28	N-acetylmuramoyl-L-alanine amidase	0.0014852	0.0030596	0.00034	0.00052	0.015	0.0401
K01476	EC:3.4.11.7, EC:3.5.3.1	arginase	0.0084856	0.0057143	0.000926	0.000591	0.015	0.0401
K01918	EC:2.7.4.14, EC:6.3.2.1	pantoate--beta-alanine ligase	0.0415138	0.0339562	0.00209	0.00178	0.015	0.0401
K02236	EC:3.4.-.-, EC:3.4.23.43, EC:2.1.1.-	leader peptidase (prepilin peptidase) / N-methyltransferase	0.0010099	0.0020282	0.000172	0.000391	0.015	0.0401
K02342	EC:1.2.7.4, EC:2.7.7.7	DNA polymerase III subunit epsilon	0.0498581	0.0374848	0.00429	0.00215	0.015	0.0401
K02483	EC:2.7.-.-	two-component system, OmpR family, response regulator	0.117851	0.12993	0.00393	0.0031	0.015	0.0401
K02489	EC:2.7.13.3	two-component system, cell cycle sensor and response regulator	0.0007053	0.0009385	6.7e-05	5.43e-05	0.015	0.0401
K02786	EC:2.7.-.-, EC:2.7.1.69	PTS system, lactose-specific IIA component	0.0014752	0.0033659	0.000456	0.000586	0.015	0.0401
K02871	EC:2.7.11.1	large subunit ribosomal protein L13	0.115867	0.104383	0.00322	0.00286	0.015	0.0401
K03089	EC:2.7.7.6	RNA polymerase sigma-32 factor	0.0052249	0.0029648	0.000845	0.000354	0.015	0.0401
K03309	N/A	dicarboxylate/amino acid:cation (Na+ or H+) symporter, DAACS family	0.0053841	0.0071756	0.000522	0.000416	0.015	0.0401
K03631	EC:2.1.1.35	DNA repair protein RecN (Recombination protein N)	0.0487811	0.0535455	0.0016	0.00112	0.015	0.0401
K03666	EC:6.4.1.2	host factor-I protein	0.0195452	0.0142083	0.00127	0.00158	0.015	0.0401
K03978	EC:3.6.1.-	GTP-binding protein	0.0814682	0.072053	0.00278	0.00207	0.015	0.0401
K05780	EC:3.6.3.-	putative phosphonate transport system ATP-binding protein	0.0020223	0.0035092	0.000406	0.000386	0.015	0.0401
K05962	EC:2.7.13.1	protein-histidine pros-kinase	0.0002606	0.0003815	3.05e-05	3.58e-05	0.015	0.0401
K06139	EC:1.1.99.-	pyrroloquinoline quinone biosynthesis protein E	4.27e-05	0.0003575	2.45e-05	0.000122	0.015	0.0401
K07017	N/A	alpha/beta family hydrolase	0.0066399	0.0090163	0.00048	0.000768	0.015	0.0401
K07259	EC:3.4.-.-, EC:3.4.16.4, EC:3.4.99.-	D-alanyl-D-alanine carboxypeptidase / D-alanyl-D-alanine-endopeptidase (penicillin-binding protein 4)	0.0136934	0.0090095	0.00145	0.000868	0.015	0.0401
K07540	EC:4.1.99.11	benzylsuccinate synthase	8.05e-05	0.0001505	1.59e-05	2.1e-05	0.015	0.0401
K08350	EC:1.2.1.2	formate dehydrogenase-N, gamma subunit	0.0018975	0.0003952	0.00066	0.000121	0.015	0.0401
K10548	EC:3.6.3.17	putative multiple sugar transport system ATP-binding protein	0.0099106	0.0127954	0.000913	0.000724	0.015	0.0401
K10960	EC:1.-.-.-, EC:1.3.1.83	geranylgeranyl reductase	2.73e-05	8.5e-05	1.09e-05	1.94e-05	0.015	0.0401
K12296	N/A	competence protein ComX	0.0006281	0.0024498	0.000354	0.000652	0.015	0.0401
K13628	N/A	iron-sulfur cluster assembly protein	0.0069315	0.0024311	0.00168	0.000502	0.015	0.0401
K14138	EC:2.3.1.169	acetyl-CoA synthase	0.0074416	0.0106355	0.000897	0.000833	0.015	0.0401
K14274	N/A	D-xylonolactonase	7.7e-06	0.0001323	7.55e-06	5.23e-05	0.015	0.0401
K14447	N/A	(2R)-ethylmalonyl-CoA mutase	0.0013083	0.0007957	0.000174	8.42e-05	0.015	0.0401
K00174	EC:1.-.-.-, EC:1.2.7.3	2-oxoglutarate ferredoxin oxidoreductase subunit alpha	0.0547146	0.0414496	0.0052	0.00179	0.016	0.0417
K00626	EC:2.3.1.-, EC:2.3.1.9	acetyl-CoA C-acetyltransferase	0.0515576	0.0585296	0.00172	0.00204	0.016	0.0417
K00997	EC:2.7.8.-, EC:2.7.8.7	holo-[acyl-carrier protein] synthase	0.0096615	0.0138149	0.00108	0.00119	0.016	0.0417
K01186	EC:3.2.1.18	sialidase-1	0.0132514	0.0088784	0.00142	0.000799	0.016	0.0417
K01304	EC:3.4.19.-, EC:3.4.19.3, EC:3.4.19.6	pyroglutamyl-peptidase	0.0125611	0.0172134	0.00117	0.00123	0.016	0.0417
K01356	EC:3.4.21.88	repressor LexA	0.0590695	0.0689442	0.00294	0.00189	0.016	0.0417
K01678	EC:3.6.3.-, EC:4.2.1.2	fumarate hydratase subunit beta	0.048335	0.0580901	0.00306	0.00191	0.016	0.0417
K01838	EC:5.4.2.6	beta-phosphoglucomutase	0.0170241	0.0203932	0.000783	0.00097	0.016	0.0417
K01926	N/A	AT-rich DNA-binding protein	0.0563482	0.0646608	0.00268	0.00179	0.016	0.0417
K02242	N/A	competence protein ComFC	0.0032323	0.0050777	0.000422	0.000614	0.016	0.0417
K02407	EC:3.5.4.25	flagellar hooprotein 2	0.0106577	0.0066553	0.00143	0.000843	0.016	0.0417
K03814	EC:2.4.1.-	monofunctional biosynthetic peptidoglycan transglycosylase	0.0151331	0.0100535	0.00177	0.000734	0.016	0.0417
K03823	EC:2.3.-.-, EC:2.3.1.183	phosphinothricin acetyltransferase	0.0533063	0.0631901	0.00286	0.00233	0.016	0.0417
K05936	EC:2.1.1.-, EC:2.1.1.133	precorrin-4 C11-methyltransferase	0.0477534	0.0577641	0.00295	0.0022	0.016	0.0417
K06970	EC:2.1.1.-, EC:2.1.1.48	ribosomal RNA large subunit methyltransferase F	0.004826	0.00257	0.00102	0.000246	0.016	0.0417
K07238	N/A	zinc transporter, ZIP family	0.103493	0.116975	0.00419	0.0034	0.016	0.0417
K09789	N/A	hypothetical protein	0.003981	0.0020603	0.000705	0.000351	0.016	0.0417
K09817	EC:3.4.11.18, EC:3.6.3.-	zinc transport system ATP-binding protein	0.0400378	0.0444993	0.00142	0.000931	0.016	0.0417
K10797	EC:1.3.1.31	2-enoate reductase	0.0047856	0.0068725	0.000497	0.000584	0.016	0.0417
K11617	EC:2.7.13.3	two-component system, NarL family, sensor histidine LiaS	5.82e-05	0.0003006	2.71e-05	9.06e-05	0.016	0.0417
K12145	EC:1.-.-.-	hydrogenase-4 component J	0.0034145	0.0008458	0.000996	0.000348	0.016	0.0417
K12240	EC:5.1.1.3	pyochelin synthetase	0.0002451	0.000397	3.85e-05	4.87e-05	0.016	0.0417
K13653	N/A	AraC family transcriptional regulator	0.0133045	0.0203829	0.00153	0.00258	0.016	0.0417
K00111	EC:1.-.-.-, EC:1.1.5.3	glycerol-3-phosphate dehydrogenase	0.04257	0.0486496	0.00197	0.00161	0.017	0.0433
K00354	EC:1.3.1.34, EC:1.6.99.1	NADPH2 dehydrogenase	0.0004261	0.000622	4.52e-05	6.19e-05	0.017	0.0433
K00450	EC:1.13.11.14, EC:1.13.11.4	gentisate 1,2-dioxygenase	0.0002674	0.0012017	0.000123	0.000354	0.017	0.0433
K00459	EC:1.13.11.-, EC:1.13.12.16	nitronate monooxygenase	0.0230313	0.0280554	0.00176	0.00108	0.017	0.0433
K00658	EC:1.17.4.1, EC:2.3.1.61	2-oxoglutarate dehydrogenase E2 component (dihydrolipoamide succinyltransferase)	0.0093033	0.0062934	0.00115	0.000526	0.017	0.0433
K01496	EC:3.5.4.19	phosphoribosyl-AMP cyclohydrolase	0.0287607	0.0342011	0.0016	0.00138	0.017	0.0433
K01649	EC:2.3.1.182, EC:2.3.3.13	2-isopropylmalate synthase	0.0942298	0.103019	0.00302	0.00184	0.017	0.0433
K01677	EC:4.2.1.2	fumarate hydratase subunit alpha	0.0536067	0.0644584	0.00343	0.00205	0.017	0.0433
K02356	EC:3.6.5.3	elongation factor EF-P	0.121348	0.10886	0.00416	0.00267	0.017	0.0433
K02881	N/A	large subunit ribosomal protein L18	0.102694	0.0918764	0.00328	0.00262	0.017	0.0433
K03469	EC:2.7.7.7, EC:3.1.26.4	ribonuclease HI	0.0976322	0.0872172	0.00281	0.00295	0.017	0.0433
K04801	EC:2.7.7.7	replication factor C small subunit	0.0005217	0.0002069	0.000116	3.87e-05	0.017	0.0433
K05586	EC:1.6.5.3	diaphorase subunit of the bidirectional hydrogenase	0.0011901	0.0016443	0.000123	0.000136	0.017	0.0433
K05805	N/A	CreA protein	0.0030985	0.0016511	0.000466	0.000277	0.017	0.0433
K05928	EC:2.1.1.95	tocopherol O-methyltransferase	2.73e-05	0.00013	1.59e-05	3.76e-05	0.017	0.0433
K06152	EC:1.1.99.3	gluconate 2-dehydrogenase gamma chain	0.000171	0.0006982	7.53e-05	0.000216	0.017	0.0433
K06285	N/A	transcription attenuation protein (tryptophan RNA-binding attenuator protein)	0.0007533	0.0020954	0.000293	0.000471	0.017	0.0433
K06972	N/A	ADR184WP	0.0237335	0.02845	0.00142	0.000904	0.017	0.0433
K08151	N/A	MFS transporter, DHA1 family, tetracycline resistance protein	0.0012668	0.000548	0.000289	0.000112	0.017	0.0433
K08300	EC:2.7.1.50, EC:3.1.26.12	ribonuclease E	0.0082259	0.005684	0.00091	0.000517	0.017	0.0433
K09921	EC:3.1.4.17	hypothetical protein	0.0023354	0.0006435	0.000674	0.000255	0.017	0.0433
K10001	EC:1.4.1.13	glutamate/aspartate transport system substrate-binding protein	0.0027225	0.0009004	0.000916	0.000166	0.017	0.0433
K11384	N/A	two-component system, NtrC family, response regulator AlgB	0.00132	0.0009126	0.000138	7.03e-05	0.017	0.0433
K11915	EC:3.1.3.16	serine/threonine protein phosphatase Stp1	0.0001519	0.000271	2.9e-05	3.4e-05	0.017	0.0433
K00839	EC:1.12.-.-, EC:2.6.1.-	aminotransferase	0.0049292	0.0070207	0.00063	0.00046	0.018	0.0451
K01023	EC:2.8.2.22	arylsulfate sulfotransferase	0.0078579	0.0038479	0.00149	0.000535	0.018	0.0451
K01266	EC:3.4.11.-, EC:3.4.11.19	D-aminopeptidase	0.0087613	0.0116615	0.000927	0.000668	0.018	0.0451
K01434	EC:3.5.1.-, EC:3.5.1.11	penicillin amidase	1.77e-05	0.0002288	1.14e-05	0.000122	0.018	0.0451
K01886	EC:6.1.1.18	glutaminyl-tRNA synthetase	0.10158	0.0903104	0.00403	0.00216	0.018	0.0451
K02188	EC:2.1.1.-	cobalamin biosynthesis protein CbiD	0.0299447	0.0357374	0.00186	0.00134	0.018	0.0451
K02852	EC:2.4.1.-	UDP-N-acetyl-D-mannosaminuronic acid transferase	0.0045217	0.0026773	0.000649	0.000265	0.018	0.0451
K04477	EC:2.7.7.7	putative hydrolase	0.0250893	0.0307122	0.00178	0.0014	0.018	0.0451
K05548	N/A	MFS transporter, AAHS family, benzoate transport protein	2.27e-05	0.0001578	1.15e-05	5.91e-05	0.018	0.0451
K05961	EC:2.7.1.145	dcK deoxynucleoside kinase	2.14e-05	0.0001373	1.13e-05	5.16e-05	0.018	0.0451
K06408	N/A	stage V sporulation protein AF	0.018011	0.0215478	0.0011	0.000736	0.018	0.0451
K07212	N/A	GGDEF domain	0.0002547	0.0005243	6.46e-05	8.63e-05	0.018	0.0451
K07334	N/A	conserved hypothetical protein, putative plasmid maintenance system killer protein	0.0074823	0.0048547	0.000863	0.00063	0.018	0.0451
K08083	N/A	two-component system, LytT family, response regulator AlgR	0.0023024	0.0029075	0.000165	0.000161	0.018	0.0451
K10109	EC:4.1.2.13	maltose/maltodextrin transport system permease protein	0.0216574	0.0179701	0.00125	0.000855	0.018	0.0451
K10202	N/A	N-acetylglucosamine transport system permease protein	0.0025866	0.0035595	0.000284	0.000238	0.018	0.0451
K00317	EC:1.-.-.-, EC:1.5.8.2	trimethylamine dehydrogenase	8.5e-05	0.0001928	1.97e-05	4.12e-05	0.019	0.0469
K00533	EC:1.12.7.2	ferredoxin hydrogenase large subunit	0.0261545	0.0295283	0.00095	0.00105	0.019	0.0469
K00938	EC:2.7.-.-, EC:2.7.4.2	phosphomevalonate kinase	0.0005921	0.0021189	0.000248	0.000585	0.019	0.0469
K01714	EC:2.6.1.1, EC:4.2.1.52	dihydrodipicolinate synthase	0.12003	0.133369	0.00461	0.00275	0.019	0.0469
K01913	EC:6.2.1.-	acid--CoA ligase	0.0010982	0.001541	0.000123	0.000132	0.019	0.0469
K02245	N/A	competence protein ComGC	0.0005712	0.0020706	0.000197	0.000581	0.019	0.0469
K02622	EC:3.1.1.63, EC:5.99.1.-	topoisomerase IV subunit B	0.0393968	0.0326081	0.00273	0.00109	0.019	0.0469
K02795	EC:2.7.1.69	PTS system, mannose-specific IIC component	0.0268409	0.0381107	0.00318	0.00304	0.019	0.0469
K03274	EC:5.1.3.2, EC:5.1.3.20	ADP-L-glycero-D-manno-heptose 6-epimerase	0.0065137	0.0038879	0.000785	0.00079	0.019	0.0469
K03694	EC:3.1.21.-	ATP-dependent Clp protease ATP-binding subunit ClpA	0.0148325	0.0134042	0.000332	0.000426	0.019	0.0469
K04043	EC:1.3.1.74	molecular chaperone DnaK	0.153477	0.140279	0.00461	0.00269	0.019	0.0469
K04720	EC:2.6.1.9, EC:4.1.1.81	threonine-phosphate decarboxylase	0.0217737	0.0268775	0.00168	0.000952	0.019	0.0469
K04757	EC:2.7.1.11, EC:2.7.11.1	anti-sigma B factor	0.0004265	0.0010822	0.000115	0.000237	0.019	0.0469
K07778	EC:2.3.1.-, EC:2.7.13.3	two-component system, NarL family, sensor histidine DesK	0.0017525	0.003931	0.00046	0.000782	0.019	0.0469
K08987	N/A	putative membrane protein	0.000475	0.0018969	0.000225	0.000548	0.019	0.0469
K11731	EC:1.3.99.-	citronellyl-CoA dehydrogenase	0.0003761	0.0005634	4.57e-05	6.25e-05	0.019	0.0469
K14153	EC:2/7/1/49, EC:2.7.4.7, EC:2.5.1.3	hydroxymethylpyrimidine kinase / phosphomethylpyrimidine kinase / thiamine-phosphate diphosphorylase	0.0020036	0.0024646	0.000126	0.000128	0.019	0.0469
K00015	EC:1.1.1.26	glyoxylate reductase	0.0043463	0.0053392	0.000331	0.000215	0.02	0.0487
K00945	EC:2.5.1.19, EC:2.7.4.14	cytidylate kinase	0.112791	0.124843	0.00384	0.00301	0.02	0.0487
K01728	EC:4.2.2.2	pectate lyase	0.0051794	0.003525	0.00054	0.000307	0.02	0.0487
K03605	EC:3.4.-.-, EC:3.4.24.-	hydrogenase 1 maturation protease	0.0056267	0.0077456	0.000721	0.000395	0.02	0.0487
K03685	EC:3.1.26.3	ribonuclease III	0.0635834	0.0699585	0.00212	0.00123	0.02	0.0487
K05304	EC:2.5.1.56, EC:2.5.1.57	sialic acid synthase	1.41e-05	6.59e-05	6.94e-06	2.26e-05	0.02	0.0487
K05574	EC:1.6.5.3	NADH dehydrogenase I subunit 3	0.0007635	0.0002878	0.000198	6.74e-05	0.02	0.0487
K06190	EC:2.7.13.3	intracellular septation protein	0.0033177	0.0012078	0.000831	0.00032	0.02	0.0487
K06949	EC:3.6.-.-, EC:3.6.1.-	ribosome biogenesis GTPase	0.0668885	0.07246	0.00182	0.00151	0.02	0.0487
K07264	EC:2.-.-.-	4-amino-4-deoxy-L-arabinose transferase	0.0011755	0.0003702	0.000341	9.35e-05	0.02	0.0487
K07455	N/A	recombination protein RecT	0.0085464	0.0057666	0.00112	0.000433	0.02	0.0487
K09768	EC:1.14.13.-	hypothetical protein	0.0319002	0.0391207	0.00235	0.0017	0.02	0.0487
K13798	EC:2.7.7.6	DNA-directed RNA polymerase subunit B	0.0001255	1.68e-05	5.08e-05	3.04e-06	0.02	0.0487
K00005	EC:1.1.1.6	glycerol dehydrogenase	0.0218369	0.0272914	0.00198	0.00119	0.021	0.0506
K00198	EC:1.2.7.4, EC:1.2.99.2	carbon-monoxide dehydrogenase catalytic subunit	0.0099899	0.0142092	0.00136	0.00102	0.021	0.0506
K00443	EC:1.12.-.-, EC:1.12.98.1	coenzyme F420 hydrogenase gamma subunit	0.0014644	0.0023521	0.000217	0.000268	0.021	0.0506
K00840	EC:2.6.1.-, EC:2.6.1.11, EC:2.6.1.81	succinylornithine aminotransferase	0.002964	0.0036099	0.000224	0.000137	0.021	0.0506
K01647	EC:2.3.3.1	citrate synthase	0.0873889	0.0978825	0.0034	0.00227	0.021	0.0506
K03831	EC:4.2.1.96	molybdopterin biosynthesis protein Mog	0.0120781	0.0158446	0.00102	0.00101	0.021	0.0506
K06167	EC:3.-.-.-	PhnP protein	0.0173081	0.0109579	0.00231	0.000998	0.021	0.0506
K07719	N/A	two-component system, response regulator YcbB	0.0009882	0.0018606	0.000231	0.000276	0.021	0.0506
K09936	N/A	hypothetical protein	0.0169192	0.0221129	0.00172	0.00129	0.021	0.0506
K10547	EC:3.6.3.17	putative multiple sugar transport system permease protein	0.0051245	0.0070879	0.000723	0.000434	0.021	0.0506
K12071	N/A	conjugal transfer pilus assembly protein TraD	0.0005716	0.0001869	0.000146	6.15e-05	0.021	0.0506
K13670	EC:2.-.-.-, EC:2.4.1.-	alpha-1,6-mannosyltransferase	0.0003561	0.0005638	5.49e-05	6.49e-05	0.021	0.0506
K11620	N/A	lia operon protein LiaH	1.4e-06	5.9e-06	9.74e-07	3.73e-06	0.0213	0.0512
K00518	EC:1.15.1.1	superoxide dismutase	0.0007945	0.0011354	0.000101	8.35e-05	0.022	0.0522
K00810	EC:2.5.1.-	1,4-dihydroxy-2-naphthoate octaprenyltransferase	0.000427	0.0001787	9.32e-05	4.06e-05	0.022	0.0522
K00963	EC:2.1.2.4, EC:2.7.7.9	UTP--glucose-1-phosphate uridylyltransferase	0.0288526	0.0353278	0.00201	0.00179	0.022	0.0522
K01473	EC:3.5.2.14	N-methylhydantoinase A	0.0015507	0.0027605	0.000341	0.000303	0.022	0.0522
K01851	EC:5.4.4.2	salicylate biosynthesis isochorismate synthase	9.1e-06	0.0001529	3.64e-06	0.000123	0.022	0.0522
K02037	EC:3.6.3.27	phosphate transport system permease protein	0.0815851	0.0909448	0.00375	0.00172	0.022	0.0522
K02248	N/A	competence protein ComGF	0.0005411	0.0019546	0.000249	0.000551	0.022	0.0522
K03216	EC:2.1.-.-, EC:2.1.1.-	RNA methyltransferase, TrmH family, group 2	0.0857233	0.0953377	0.00343	0.00216	0.022	0.0522
K03586	EC:6.3.2.13	cell division protein FtsL	0.0019863	0.0006502	0.000478	0.000189	0.022	0.0522
K04042	EC:2.3.1.-, EC:2.7.7.23, EC:2.3.1.157	bifunctional protein GlmU	0.0332501	0.0390235	0.00161	0.00156	0.022	0.0522
K05823	EC:3.4.-.-, EC:3.5.1.47	N-acetyldiaminopimelate deacetylase	0.0025493	0.0043984	0.00039	0.000651	0.022	0.0522
K05839	N/A	haemolysin expression modulating protein	0.0020154	0.0002064	0.00101	0.000134	0.022	0.0522
K05845	EC:1.4.1.9	osmoprotectant transport system substrate-binding protein	0.0105347	0.0163642	0.00149	0.00195	0.022	0.0522
K06990	N/A	AGAP010011-PA	0.0009564	0.0018625	0.000261	0.000282	0.022	0.0522
K07396	EC:5.3.4.1	putative protein-disulfide isomerase	2.36e-05	0.000186	2.31e-05	6.68e-05	0.022	0.0522
K00020	EC:1.1.1.-, EC:1.1.1.31	3-hydroxyisobutyrate dehydrogenase	0.0104995	0.0134126	0.000833	0.000868	0.023	0.0539
K01090	EC:1.-.-.-, EC:3.1.3.16	protein phosphatase	0.0382978	0.0441454	0.00214	0.00123	0.023	0.0539
K01606	EC:4.1.1.3, EC:4.1.1.41	methylmalonyl-CoA decarboxylase gamma chain	0.0118855	0.0088917	0.000941	0.000814	0.023	0.0539
K02409	EC:1.14.13.1	flagellar M-ring protein FliF	0.0053566	0.0032148	0.000889	0.0003	0.023	0.0539
K02437	EC:1.4.4.2	glycine cleavage system H protein	0.0325807	0.0256723	0.00243	0.00163	0.023	0.0539
K02931	N/A	large subunit ribosomal protein L5	0.126761	0.114441	0.00499	0.00182	0.023	0.0539
K03086	EC:2.7.7.-	RNA polymerase primary sigma factor	0.108387	0.100831	0.00286	0.00162	0.023	0.0539
K03636	EC:4.99.1.1	molybdenum cofactor biosynthesis protein D	0.0051211	0.0012692	0.00178	0.000412	0.023	0.0539
K03781	EC:1.11.1.6	catalase	0.0164736	0.0121758	0.00142	0.000995	0.023	0.0539
K06039	EC:2.1.2.2	uncharacterized protein involved in oxidation of intracellular sulfur	0.002822	0.0008172	0.000787	0.000287	0.023	0.0539
K07445	N/A	putative DNA methylase	0.0004325	0.0010068	0.000119	0.00019	0.023	0.0539
K09568	EC:5.2.1.8	Fprotein 1	1.4e-06	1.77e-05	1.33e-06	8.28e-06	0.023	0.0539
K10726	EC:3.6.1.-	replicative DNA helicase Mcm	0.0003139	1.23e-05	0.000144	9.92e-06	0.023	0.0539
K13775	N/A	citronellol/citronellal dehydrogenase	0.0002037	0.0003902	4.88e-05	6.28e-05	0.023	0.0539
K00691	EC:2.4.1.8	maltose phosphorylase	0.0045228	0.0033971	0.000466	0.000243	0.024	0.0557
K01119	EC:3.1.-.-, EC:3.1.4.16	2',3'-cyclic-nucleotide 2'-phosphodiesterase	0.0202839	0.0151647	0.00189	0.000928	0.024	0.0557
K01137	EC:3.1.6.14	N-acetylglucosamine-6-sulfatase	0.004163	0.002766	0.000545	0.000224	0.024	0.0557
K01281	EC:3.4.14.11	X-Pro dipeptidyl-peptidase	0.0019442	0.0039294	0.00031	0.000798	0.024	0.0557
K01361	EC:3.4.21.-, EC:3.4.21.96	lactocepin	0.000819	0.0015671	0.000192	0.000238	0.024	0.0557
K02471	EC:3.1.11.2	putative ATP-binding cassette transporter	0.0042608	0.0017863	0.000887	0.000575	0.024	0.0557
K03204	N/A	type IV secretion system protein VirB9	0.0003848	0.0011904	0.000185	0.000311	0.024	0.0557
K06595	N/A	heam-based aerotactic trancducer	0.0002083	0.0001105	3.65e-05	1.42e-05	0.024	0.0557
K07400	EC:2.2.1.6	Fe/S biogenesis protein NfuA	0.0034293	0.0009423	0.00107	0.000266	0.024	0.0557
K10558	N/A	AI-2 transport system ATP-binding protein	0.0025683	0.0033089	0.000262	0.000157	0.024	0.0557
K00121	EC:1.-.-.-, EC:1.1.1.284, EC:1.1.1.1	S-(hydroxymethyl)glutathione dehydrogenase / alcohol dehydrogenase	0.0038457	0.0053815	0.000479	0.000427	0.025	0.0575
K00561	EC:2.1.1.48	rRNA (adenine-N6-)-methyltransferase	0.0020067	0.0012868	0.000267	0.000141	0.025	0.0575
K01104	EC:2.7.11.14, EC:3.1.3.48	protein-tyrosine phosphatase	0.103372	0.113788	0.00339	0.00289	0.025	0.0575
K05603	EC:3.5.3.13	formimidoylglutamate deiminase	1.4e-06	0.000171	1.33e-06	7.72e-05	0.025	0.0575
K05787	N/A	DNA-binding protein HU-alpha	0.0043269	0.0030845	0.000452	0.000309	0.025	0.0575
K05878	EC:2.2.1.6, EC:2.7.1.-	dihydroxyacetone N-terminal domain	0.0153804	0.0211234	0.00179	0.00187	0.025	0.0575
K06177	EC:3.1.11.2, EC:5.4.99.12	ribosomal large subunit pseudouridine synthase A	0.0147509	0.010942	0.00143	0.000862	0.025	0.0575
K06896	EC:3.1.1.29	aminoacyl-tRNA hydrolase	0.0297918	0.0218307	0.0026	0.00187	0.025	0.0575
K08259	EC:3.4.24.75	lysostaphin	0.0027957	0.0037178	0.000271	0.000277	0.025	0.0575
K10700	EC:1.17.99.2	ethylbenzene hydroxylase	3.91e-05	8.5e-05	1.11e-05	1.5e-05	0.025	0.0575
K13927	EC:2.7.7.61, EC.2.4.2.52	holo-ACP synthase / triphosphoribosyl-dephospho-CoA synthase	0.000101	0.0002173	2.75e-05	3.73e-05	0.025	0.0575
K00197	EC:1.2.99.2	carbon-monoxide dehydrogenase gamma subunit	0.0046903	0.0067447	0.000641	0.000574	0.026	0.0588
K00599	EC:2.1.1.-	(uracil-5)-methyltransferase	0.23828	0.256722	0.0067	0.00394	0.026	0.0588
K00998	EC:2.7.8.-, EC:2.7.8.8	phosphatidylserine synthase	0.0231255	0.0183146	0.00155	0.00129	0.026	0.0588
K01209	EC:3.2.1.-, EC:3.2.1.55	alpha-N-arabinofuranosidase	0.0768333	0.0658303	0.00362	0.00308	0.026	0.0588
K02529	EC:2.7.1.15	LacI family transcriptional regulator	0.131341	0.14622	0.00509	0.00397	0.026	0.0588
K03308	EC:4.2.1.9	neurotransmitter:Na+ symporter, NSS family	0.169564	0.183574	0.00514	0.00335	0.026	0.0588
K03402	N/A	transcriptional regulator of arginine metabolism	0.0519274	0.0589256	0.00229	0.00184	0.026	0.0588
K03427	EC:1.1.1.45, EC:2.1.1.72	type I restriction enzyme M protein	0.148222	0.132781	0.00532	0.00314	0.026	0.0588
K06911	N/A	4Fe-4S ferredoxin iron-sulfur binding domain-containing protein	0.0251197	0.017817	0.00279	0.0016	0.026	0.0588
K07035	N/A	ef0036 membrane protein, toxin regulator-like protein	0.0432877	0.0495919	0.00223	0.00175	0.026	0.0588
K07104	N/A	BH2174 unknown conserved protein in B. subtilis	0.0004952	0.0017395	0.000194	0.000508	0.026	0.0588
K07507	EC:2.7.7.3	putative Mg2+ transporter-C (MgtC) family protein	0.0381666	0.0319427	0.00202	0.00165	0.026	0.0588
K07568	EC:2.4.2.-, EC:5.-.-.-	S-adenosylmethionine:tRNA ribosyltransferase-isomerase	0.128975	0.117932	0.00438	0.0022	0.026	0.0588
K09704	N/A	hypothetical protein	0.0281431	0.0231453	0.00156	0.00138	0.026	0.0588
K10681	EC:2.7.13.3	two-component system, OmpR family, sensor histidine SaeS	0.0010104	0.0020108	0.000181	0.000406	0.026	0.0588
K10820	EC:3.6.3.17	monosaccharide-transporting ATPase	0.0013378	0.0022744	0.000267	0.000273	0.026	0.0588
K11383	EC:2.7.13.3	two-component system, NtrC family, sensor histidine KinB	0.0001487	0.0002756	3.32e-05	4.51e-05	0.026	0.0588
K12371	EC:3.6.3.-	dipeptide transport system ATP-binding protein	0.0087877	0.0110712	0.000851	0.000443	0.026	0.0588
K14194	N/A	serine-aspartate repeat-containing protein C/D/E	2.18e-05	9.55e-05	1.2e-05	2.84e-05	0.026	0.0588
K00622	EC:2.3.1.-, EC:2.3.1.5	arylamine N-acetyltransferase	2.14e-05	8.41e-05	1.2e-05	2.51e-05	0.027	0.0602
K01605	EC:4.1.1.3, EC:4.1.1.41	methylmalonyl-CoA decarboxylase beta chain	0.0172621	0.0150226	0.00083	0.000502	0.027	0.0602
K01854	EC:5.4.99.9	UDP-galactopyranose mutase	0.0815062	0.0904086	0.00311	0.00213	0.027	0.0602
K01916	EC:6.3.1.5	NAD+ synthase	0.0084214	0.0116655	0.000689	0.00115	0.027	0.0602
K02017	EC:3.2.1.68, EC:3.6.3.29	molybdate transport system ATP-binding protein	0.0124238	0.0148865	0.000693	0.000708	0.027	0.0602
K03338	EC:2.7.-.-, EC:2.7.1.92	5-dehydro-2-deoxygluconokinase	0.0038496	0.0062539	0.000637	0.000784	0.027	0.0602
K03472	EC:1.2.1.-, EC:1.2.1.72	D-erythrose 4-phosphate dehydrogenase	0.0023651	0.0016511	0.000341	0.000129	0.027	0.0602
K03698	EC:3.1.-.-	CMP-binding protein	0.0328909	0.0391991	0.00203	0.00151	0.027	0.0602
K04077	EC:1.3.1.-	chaperonin GroEL	0.134865	0.124525	0.00392	0.0022	0.027	0.0602
K04762	EC:1.1.1.49	ribosome-associated heat shocprotein Hsp15	0.0155762	0.0105555	0.00166	0.00118	0.027	0.0602
K07091	EC:2.1.1.14	lipopolysaccharide export system permease protein	0.002787	0.000886	0.000813	0.000308	0.027	0.0602
K08322	EC:1.1.1.-	starvation sensing protein RspB	0.0033841	0.0045452	0.000408	0.000294	0.027	0.0602
K09691	EC:3.6.3.-	lipopolysaccharide transport system ATP-binding protein	0.0530488	0.0599826	0.00221	0.0017	0.027	0.0602
K09955	N/A	hypothetical protein	0.0555584	0.0455664	0.00322	0.00266	0.027	0.0602
K10201	N/A	N-acetylglucosamine transport system permease protein	0.0017985	0.002515	0.000238	0.000176	0.027	0.0602
K13292	EC:2.-.-.-	phosphatidylglycerol:prolipoprotein diacylglycerol transferase	0.0566405	0.0632791	0.00234	0.00162	0.027	0.0602
K00303	EC:1.5.3.1	sarcosine oxidase, subunit beta	0.0005766	0.0009853	0.000132	0.000114	0.028	0.0619
K00532	EC:1.12.7.2	ferredoxin hydrogenase	0.0141478	0.0160609	0.00058	0.000564	0.028	0.0619
K01652	EC:1.2.2.2, EC:2.2.1.6	acetolactate synthase I/II/III large subunit	0.115844	0.126997	0.00364	0.00299	0.028	0.0619
K02002	EC:1.1.1.103	glycine betaine/proline transport system substrate-binding protein	0.0087216	0.005344	0.00145	0.000478	0.028	0.0619
K02227	EC:2.6.1.-, EC:6.3.1.10	adenosylcobinamide-phosphate synthase CobD	0.0389646	0.0460063	0.00238	0.00179	0.028	0.0619
K02421	EC:1.3.99.-	flagellar biosynthetic protein FliR	0.009248	0.0060498	0.00112	0.000735	0.028	0.0619
K02808	EC:2.7.1.69	PTS system, sucrose-specific IIA component	0.0032068	0.0044337	0.000362	0.000391	0.028	0.0619
K03496	EC:1.18.6.1	chromosome partitioning protein	0.20371	0.221633	0.00641	0.00397	0.028	0.0619
K07016	N/A	CRISPR-associated Cmr2 family protein	0.0015497	0.0022521	0.00014	0.000282	0.028	0.0619
K07146	N/A	cgl2936 hypothetical protein	0.0015498	0.0034189	0.000386	0.000733	0.028	0.0619
K00605	EC:2.1.2.-, EC:2.1.2.10	aminomethyltransferase	0.0239001	0.0186755	0.00207	0.000818	0.029	0.0634
K01362	EC:1.3.1.74, EC:3.4.21.-	2-alkenal reductase	0.045716	0.0499735	0.0014	0.00127	0.029	0.0634
K02653	EC:3.5.1.2	type IV pilus assembly protein PilC	0.009673	0.011857	0.000475	0.000757	0.029	0.0634
K02933	EC:1.1.1.-	large subunit ribosomal protein L6	0.124925	0.114546	0.00366	0.00261	0.029	0.0634
K03438	EC:2.1.1.-	S-adenosyl-methyltransferase	0.126704	0.138105	0.00367	0.00278	0.029	0.0634
K05308	EC:4.2.1.39	gluconate dehydratase	0.0003902	0.0006998	8.77e-05	9.8e-05	0.029	0.0634
K05339	N/A	holin-liprotein LrgB	0.0047733	0.0066818	0.000646	0.000469	0.029	0.0634
K05884	EC:1.1.1.272	(R)-2-hydroxyacid dehydrogenase	0.002831	0.0040011	0.000363	0.000365	0.029	0.0634
K06901	EC:2.4.2.8	putative MFS transporter, AGZA family, xanthine/uracil permease	0.0765825	0.084778	0.00284	0.00208	0.029	0.0634
K07574	N/A	putative RNA-binding protein containing KH domain	0.0426493	0.0492935	0.00216	0.0019	0.029	0.0634
K07694	N/A	two-component system, NarL family, vancomycin resistance associated response regulator VraR	0.0021514	0.0032703	0.000318	0.000321	0.029	0.0634
K08483	EC:2.7.1.69, EC:2.7.3.9	phosphotransferase system, enzyme I, PtsI	0.0608881	0.0675648	0.00256	0.00142	0.029	0.0634
K13953	EC:1.1.1.1	alcohol dehydrogenase, propanol-preferring	0.0046815	0.0071554	0.000969	0.000538	0.029	0.0634
K00286	EC:1.5.1.2	pyrroline-5-carboxylate reductase	0.0581633	0.0645932	0.00244	0.00146	0.03	0.0649
K00294	EC:1.2.1.-, EC:1.5.1.12	1-pyrroline-5-carboxylate dehydrogenase	0.0049335	0.0033885	0.000578	0.000357	0.03	0.0649
K01153	EC:3.1.21.-, EC:3.1.21.3	type I restriction enzyme, R subunit	0.122497	0.109716	0.00468	0.00281	0.03	0.0649
K01628	EC:4.1.2.-, EC:4.1.2.17	L-fuculose-phosphate aldolase	0.0324396	0.0377549	0.00151	0.00163	0.03	0.0649
K02346	EC:2.7.7.7	DNA polymerase IV	0.0683079	0.0754013	0.00219	0.00182	0.03	0.0649
K03673	EC:5.3.4.1	thiol:disulfide interchange protein DsbA	0.00485	0.0018736	0.00127	0.000564	0.03	0.0649
K04072	EC:1.1.1.-, EC:1.2.1.-, EC:1.2.1.10, EC:1.1.1.1	acetaldehyde dehydrogenase / alcohol dehydrogenase	0.0530085	0.0585671	0.0019	0.00163	0.03	0.0649
K05590	EC:2.7.7.-	ATP-dependent RNA helicase SrmB	0.0037651	0.0017589	0.000968	0.000307	0.03	0.0649
K06958	N/A	ATPase	0.0584882	0.0647083	0.00242	0.0012	0.03	0.0649
K07668	N/A	two-component system, OmpR family, response regulator VicR	0.0695396	0.0766662	0.00265	0.00171	0.03	0.0649
K11926	N/A	sigma factor-binding protein Crl	0.001533	0.0003756	0.00046	0.000155	0.03	0.0649
K14086	N/A	ech hydrogenase subunit A	0.0004893	0.000793	8.34e-05	9.3e-05	0.03	0.0649
K00060	EC:1.1.1.103	threonine 3-dehydrogenase	0.0097987	0.0131106	0.00108	0.00081	0.031	0.0666
K01236	EC:2.4.1.18, EC:3.2.1.141	maltooligosyltrehalose trehalohydrolase	0.0014329	0.0018012	0.000126	0.000103	0.031	0.0666
K01460	EC:3.5.1.78, EC:6.3.1.8	glutathionylspermidine amidase/synthetase	0.0034676	0.0008768	0.00128	0.000295	0.031	0.0666
K02387	EC:2.7.13.3	flagellar basal-body rod protein FlgB	0.010136	0.0071706	0.00106	0.000679	0.031	0.0666
K07516	EC:1.1.1.157, EC:1.1.1.35, EC:4.2.1.17	3-hydroxyacyl-CoA dehydrogenase / enoyl-CoA hydratase	0.0008836	0.0011718	7.62e-05	9.61e-05	0.031	0.0666
K11358	EC:2.6.1.-, EC:2.6.1.1	aspartate aminotransferase	0.051952	0.0604674	0.00325	0.00194	0.031	0.0666
K11630	N/A	two-component system, OmpR family, bacitracin resistance response regulator BceR	0.0080527	0.0099909	0.000633	0.000551	0.031	0.0666
K12137	EC:1.-.-.-	hydrogenase-4 component B	0.0026443	0.0014165	0.000527	0.000247	0.031	0.0666
K00120	EC:1.1.-.-	2-hydroxyacid dehydrogenase	0.0007272	0.0009981	6.92e-05	9.15e-05	0.032	0.0679
K01191	EC:3.2.1.114, EC:3.2.1.24	alpha-mannosidase	0.0224105	0.0258652	0.00126	0.000853	0.032	0.0679
K01282	EC:3.4.14.-	dipeptidyl aminopeptidase	2.3e-06	1e-05	1.28e-06	3.34e-06	0.032	0.0679
K02196	N/A	heme exporter protein D	0.0029459	0.0006147	0.00108	0.00025	0.032	0.0679
K02851	EC:2.4.1.-, EC:2.7.8.-	undecaprenyl-phosphate alpha-N-acetylglucosaminyltransferase	0.003139	0.0016579	0.000522	0.000364	0.032	0.0679
K02909	N/A	large subunit ribosomal protein L31	0.105034	0.0908553	0.00526	0.00383	0.032	0.0679
K03076	EC:4.2.3.4, EC:4.2.1.10	preprotein translocase subunit SecY	0.0888537	0.0823485	0.00243	0.00127	0.032	0.0679
K03491	EC:2.7.1.69	lichenan operon transcriptional antiterminator	0.0020881	0.0032156	0.000321	0.000403	0.032	0.0679
K04029	EC:2.7.2.4	ethanolamine utilization protein EutP	0.0095779	0.0148329	0.00171	0.00126	0.032	0.0679
K06142	EC:6.1.1.4	outer membrane protein	0.0249481	0.0167956	0.00328	0.00172	0.032	0.0679
K07144	N/A	1-pyrroline-5-carboxylate synthetase	0.0001174	0	5.31e-05	0	0.032	0.0679
K07664	EC:2.7.3.-	two-component system, OmpR family, response regulator BaeR	0.0144231	0.0165327	0.000801	0.000423	0.032	0.0679
K09794	N/A	hypothetical protein	0.0037679	0.0006431	0.00214	0.000214	0.032	0.0679
K10844	EC:3.6.1.-	DNA excision repair protein ERCC-2	0.0112098	0.0137406	0.000819	0.000708	0.032	0.0679
K11521	N/A	two-component system, OmpR family, manganese sensing response regulator	0.0019417	0.00252	0.000203	0.000135	0.032	0.0679
K00384	EC:1.-.-.-, EC:1.8.1.9	thioredoxin reductase (NADPH)	0.110897	0.120948	0.00348	0.00312	0.033	0.0688
K00783	N/A	hypothetical protein	0.0723402	0.0799926	0.00279	0.00199	0.033	0.0688
K00991	EC:2.7.7.-, EC:2.7.7.60	2-C-methyl-D-erythritol 4-phosphate cytidylyltransferase	0.0559274	0.0626957	0.00269	0.00151	0.033	0.0688
K01424	EC:3.1.1.47, EC:3.5.1.1	L-asparaginase	0.0640316	0.0559654	0.00295	0.00214	0.033	0.0688
K01564	EC:3.8.1.-	2-haloacid dehalogenase	0.0014029	0.0008968	0.000206	9.7e-05	0.033	0.0688
K01923	EC:4.1.1.21, EC:6.3.2.6	phosphoribosylaminoimidazole-succinocarboxamide synthase	0.12388	0.11501	0.00329	0.00226	0.033	0.0688
K02025	EC:4.1.2.13	multiple sugar transport system permease protein	0.370323	0.437702	0.0202	0.0204	0.033	0.0688
K02397	EC:1.1.1.-	flagellar hooprotein 3 FlgL	0.0072723	0.0049599	0.000748	0.000616	0.033	0.0688
K02501	EC:2.4.2.-	glutamine amidotransferase	0.0714266	0.0801515	0.00329	0.0018	0.033	0.0688
K02670	N/A	twitching motility protein PilU	0.0013142	0.001752	0.000123	0.000142	0.033	0.0688
K02855	N/A	AraC family transcriptional regulator, L-rhamnose operon regulatory protein RhaS	0.0038121	0.0021935	0.000678	0.000255	0.033	0.0688
K03560	N/A	biopolymer transport protein TolR	0.0040101	0.0008931	0.0018	0.000252	0.033	0.0688
K03852	EC:2.3.3.15	sulfoacetaldehyde acetyltransferase	5.96e-05	0.0001246	1.35e-05	2.79e-05	0.033	0.0688
K05566	EC:1.6.5.3	multicomponent Na+:H+ antiporter subunit B	0.0023033	0.0036077	0.000408	0.000364	0.033	0.0688
K06378	N/A	stage II sporulation protein AA (anti-sigma F factor antagonist)	0.0117775	0.0154305	0.00116	0.00109	0.033	0.0688
K06945	N/A	ATP binding protein	7.05e-05	0.0002619	4.56e-05	6.93e-05	0.033	0.0688
K07222	EC:1.-.-.-	putative flavoprotein involved in transport	4.91e-05	0.0001669	1.82e-05	4.95e-05	0.033	0.0688
K07718	EC:2.7.13.3	two-component system, sensor histidine YesM	0.0384831	0.0453637	0.00223	0.0021	0.033	0.0688
K07789	N/A	RND superfamily, multidrug transport protein MdtC	0.0025392	0.0013151	0.000592	0.000189	0.033	0.0688
K08167	N/A	MFS transporter, DHA2 family, methyl viologen resistance protein SmvA	8.59e-05	0.0003611	4.47e-05	0.000117	0.033	0.0688
K08302	EC:4.1.2.-, EC:4.1.2.40	tagatose 1,6-diphosphate aldolase	0.0167812	0.0199181	0.00113	0.000772	0.033	0.0688
K12574	EC:3.-.-.-, EC:3.1.-.-	ribonuclease J	0.0786686	0.0872129	0.00335	0.00183	0.033	0.0688
K00651	EC:2.3.1.-, EC:2.3.1.46	homoserine O-succinyltransferase	0.0856128	0.0961831	0.00399	0.00237	0.034	0.0702
K01180	EC:3.2.1.6	endo-1,3(4)-beta-glucanase	0.000131	0.0002474	2.76e-05	4.4e-05	0.034	0.0702
K01666	EC:2.3.3.14, EC:4.1.3.39	4-hydroxy 2-oxovalerate aldolase	0.0161792	0.0125851	0.00146	0.000755	0.034	0.0702
K02361	EC:3.1.1.54, EC:5.4.4.2	isochorismate synthase	0.0099776	0.005923	0.00179	0.000686	0.034	0.0702
K02587	EC:1.18.6.1	nitrogenase molybdenum-cofactor synthesis protein NifE	0.0006049	0.0009963	0.000133	0.000126	0.034	0.0702
K06020	EC:3.6.3.-, EC:3.6.3.25	sulfate-transporting ATPase	0.0192578	0.0170522	0.000852	0.000514	0.034	0.0702
K07130	N/A	arylformamidase	0.0155911	0.0185008	0.000816	0.00102	0.034	0.0702
K07278	N/A	outer membrane protein	0.0034635	0.0014124	0.00103	0.000319	0.034	0.0702
K08282	EC:2.7.1.-, EC:2.7.11.1	non-specific serine/threonine protein kinase	0.0068984	0.0082263	0.000426	0.000365	0.034	0.0702
K09457	EC:1.7.1.13	7-cyano-7-deazaguanine reductase	0.034147	0.0282696	0.00213	0.00153	0.034	0.0702
K10038	EC:3.1.11.-, EC:3.6.3.-	glutamine transport system ATP-binding protein	0.0092675	0.0103524	0.000352	0.000329	0.034	0.0702
K12539	N/A	ATP-binding cassette, subfamily C, bacterial PrsD	2.91e-05	5.14e-05	5.38e-06	7.56e-06	0.034	0.0702
K13607	EC:2.8.3.17	cinnamoyl-CoA:phenyllactate CoA-transferase	0.0007762	0.0013141	0.000166	0.00016	0.034	0.0702
K02886	EC:6.2.1.-	large subunit ribosomal protein L2	0.139342	0.128079	0.00428	0.00281	0.035	0.0719
K04760	N/A	transcription elongation factor GreB	0.0037916	0.001994	0.000583	0.000476	0.035	0.0719
K07095	N/A	5'-cyclic-nucleotide phosphodiesterase	0.087373	0.0956008	0.00306	0.00228	0.035	0.0719
K09901	N/A	hypothetical protein	0.0035959	0.0007499	0.00159	0.000319	0.035	0.0719
K13075	EC:3.-.-.-, EC:3.1.1.81	N-acyl homoserine lactone hydrolase	8.14e-05	0.000251	3.64e-05	6.58e-05	0.035	0.0719
K00065	EC:1.1.1.100, EC:1.1.1.125	2-deoxy-D-gluconate 3-dehydrogenase	0.014153	0.0164563	0.000863	0.000579	0.036	0.0733
K00113	EC:1.1.5.3	glycerol-3-phosphate dehydrogenase subunit C	0.0061424	0.0030944	0.00136	0.000525	0.036	0.0733
K00246	EC:1.3.1.6, EC:1.3.99.1	fumarate reductase subunit C	0.0042674	0.001186	0.00168	0.000324	0.036	0.0733
K01092	EC:2.7.1.23, EC:3.1.3.25	myo-inositol-1(or 4)-monophosphatase	0.0247603	0.0208865	0.00148	0.000946	0.036	0.0733
K01443	EC:3.5.1.25	N-acetylglucosamine-6-phosphate deacetylase	0.0559514	0.0640214	0.00292	0.0019	0.036	0.0733
K02475	N/A	two-component system, CitB family, response regulator	0.0005285	0.0010767	0.000161	0.000183	0.036	0.0733
K03756	N/A	putrescine:ornithine antiporter	0.0053683	0.002985	0.000742	0.000711	0.036	0.0733
K06198	N/A	competence protein CoiA	0.000533	0.0014133	0.000187	0.000354	0.036	0.0733
K06726	EC:5.-.-.-	D-ribose pyranase	0.0037107	0.0060799	0.000773	0.000792	0.036	0.0733
K08224	N/A	MFS transporter, YNFM family, putative membrane transport protein	0.0014606	0.0007163	0.000304	0.000153	0.036	0.0733
K08961	EC:4.2.2.20, EC:4.2.2.21	chondroitin-sulfate-ABC endolyase/exolyase	0.0007799	0.0004811	0.000105	7.82e-05	0.036	0.0733
K00433	EC:1.11.1.-, EC:1.11.1.10	chloride peroxidase	0.0014557	0.0027098	0.000397	0.00042	0.037	0.0743
K00943	EC:2.1.1.45, EC:2.7.4.9	dTMP kinase	0.0355106	0.0408265	0.00191	0.00148	0.037	0.0743
K01062	EC:3.1.1.4, EC:3.1.1.47	1-alesterase	0.0003024	0.0009782	0.000144	0.000276	0.037	0.0743
K01207	EC:3.2.1.52	beta-N-acetylhexosaminidase	0.0285412	0.0321044	0.00144	0.000827	0.037	0.0743
K01730	EC:4.2.2.6	oligogalacturonide lyase	0.0023828	0.0013359	0.0004	0.00025	0.037	0.0743
K02011	EC:3.6.3.29	iron(III) transport system permease protein	0.0365947	0.0309806	0.00172	0.00162	0.037	0.0743
K02062	EC:3.6.3.-	thiamine transport system ATP-binding protein	0.0054523	0.0068916	0.000564	0.000247	0.037	0.0743
K02302	EC:1.-.-.-, EC:2.1.1.107, EC:4.99.1.-,EC:1.3.1.76, EC:4.99.1.4	uroporphyrin-III C-methyltransferase / precorrin-2 dehydrogenase / sirohydrochlorin ferrochelatase	0.0055936	0.0070276	0.000512	0.000388	0.037	0.0743
K02531	N/A	transcriptional antiterminator	0.0002187	0.0008027	0.000114	0.000232	0.037	0.0743
K02796	EC:2.7.1.69	PTS system, mannose-specific IID component	0.026272	0.0363962	0.00322	0.00332	0.037	0.0743
K02892	N/A	large subunit ribosomal protein L23	0.0938275	0.0824984	0.00422	0.00283	0.037	0.0743
K03574	EC:2.5.1.3, EC:3.6.1.-	7,8-dihydro-8-oxoguanine triphosphatase	0.100925	0.114328	0.00479	0.0035	0.037	0.0743
K03658	EC:3.6.1.-	DNA helicase IV	0.0062989	0.0045879	0.0007	0.000441	0.037	0.0743
K05895	EC:1.3.1.-, EC:1.3.1.54	precorrin-6X reductase	0.0065679	0.0083525	0.000685	0.000433	0.037	0.0743
K06609	N/A	MFS transporter, SP family, major inositol transporter	0.0001596	0.000286	4.54e-05	3.6e-05	0.037	0.0743
K07674	EC:2.7.13.3	two-component system, NarL family, nitrate/nitrite sensor histidine NarQ	0.002526	0.0007853	0.000824	0.000243	0.037	0.0743
K10108	N/A	maltose/maltodextrin transport system substrate-binding protein	0.0226175	0.0181757	0.00152	0.0012	0.037	0.0743
K11084	EC:3.6.3.-	2-aminoethylphosphonate transport system ATP-binding protein	0.0013433	0.001616	9.29e-05	7.65e-05	0.037	0.0743
K11704	N/A	iron/zinc/copper transport system substrate-binding protein	0.0001719	0.0005739	8.48e-05	0.000167	0.037	0.0743
K01156	EC:3.1.21.5	type III restriction enzyme	0.0150393	0.0121653	0.00123	0.000684	0.038	0.0755
K01201	EC:3.2.1.-, EC:3.2.1.45	glucosylceramidase	0.0165817	0.0129141	0.00133	0.00098	0.038	0.0755
K01247	EC:2.1.1.63, EC:3.2.2.21	DNA-3-methyladenine glycosylase II	0.0150299	0.0190923	0.00116	0.0015	0.038	0.0755
K02490	EC:2.7.-.-	sporulation initiation phosphotransferase F	0.0025406	0.0032475	0.0002	0.000268	0.038	0.0755
K02996	EC:2.4.99.-	small subunit ribosomal protein S9	0.119582	0.108264	0.00347	0.00348	0.038	0.0755
K03550	EC:3.1.22.4	holliday junction DNA helicase RuvA	0.0517056	0.0567034	0.00138	0.00176	0.038	0.0755
K03840	N/A	flavodoxin II	0.0014166	0.0004843	0.000467	9.74e-05	0.038	0.0755
K04031	N/A	ethanolamine utilization protein EutS	0.0146351	0.0201361	0.00216	0.00141	0.038	0.0755
K06940	N/A	conserved hypothetical protein (UPF0153 domain protein)	0.0174946	0.0231598	0.00209	0.00136	0.038	0.0755
K09962	N/A	hypothetical protein	0.0005375	0.0018357	0.000215	0.000571	0.038	0.0755
K11902	N/A	type VI secretion system protein ImpA	9.09e-05	0.0004134	6.13e-05	0.000142	0.038	0.0755
K13713	EC:6.3.2.6, EC:6.3.4.13	fusion protein PurCD	0.0003092	0.000412	3.24e-05	3.01e-05	0.038	0.0755
K14067	EC:6.2.1.9	malate-CoA ligase subunit beta	0.0001669	0.0001069	2.28e-05	1.4e-05	0.038	0.0755
K01557	EC:3.7.1.5	acylpyruvate hydrolase	0.000789	0.0002974	0.000232	6.09e-05	0.039	0.0768
K01907	EC:6.2.1.1, EC:6.2.1.16	acetoacetyl-CoA synthetase	2.32e-05	0.0001019	1.37e-05	3.86e-05	0.039	0.0768
K02243	N/A	competence protein ComGA	0.0047244	0.0067154	0.000546	0.000702	0.039	0.0768
K02913	EC:6.1.1.1	large subunit ribosomal protein L33	0.102209	0.08941	0.00488	0.00409	0.039	0.0768
K03886	EC:1.10.2.-	menaquinol-cytochrome c reductase iron-sulfur subunit	1.77e-05	0.0001073	8.67e-06	4.26e-05	0.039	0.0768
K05916	EC:1.14.12.1, EC:1.5.1.34, EC:1.14.12.17	nitric oxide dioxygenase	0.0028157	0.00117	0.000737	0.000218	0.039	0.0768
K07287	N/A	lipoprotein-34	0.0036973	0.0013337	0.00129	0.000337	0.039	0.0768
K07316	EC:2.1.1.72	adenine-specific DNA-methyltransferase	0.0155044	0.0127956	0.00112	0.000669	0.039	0.0768
K10551	EC:3.6.3.17	D-allose transport system ATP-binding protein	0.0018449	0.0023809	0.000198	0.000177	0.039	0.0768
K12142	EC:1.-.-.-	hydrogenase-4 component G	0.0017275	0.0007122	0.000431	0.000177	0.039	0.0768
K14471	EC:2.8.3.-	succinyl-CoA:(S)- malate CoA transferase subunit A	3.14e-05	8.78e-05	1.13e-05	2.22e-05	0.039	0.0768
K00335	EC:1.2.1.2, EC:1.6.5.3	NADH dehydrogenase I subunit F	0.0680211	0.0785332	0.00287	0.0039	0.04	0.0785
K00627	EC:2.3.1.12	pyruvate dehydrogenase E2 component	0.0093849	0.0122347	0.000893	0.0011	0.04	0.0785
K06881	N/A	bifunctional oligoRNAse and pAp phosphatase	0.0412661	0.0452887	0.00143	0.00118	0.04	0.0785
K06998	N/A	phenazine biosynthesis protein, putative	0.0076758	0.0096838	0.000668	0.00069	0.04	0.0785
K11083	N/A	2-aminoethylphosphonate transport system permease protein	1.27e-05	0.0001274	8.56e-06	8.02e-05	0.04	0.0785
K14261	EC:2.6.1.-	alanine-synthesizing transaminase	0.0054823	0.0071894	0.000625	0.000416	0.04	0.0785
K00690	EC:2.4.1.7	sucrose phosphorylase	0.0147162	0.0174679	0.000967	0.000897	0.041	0.08
K02619	EC:2.6.1.-, EC:4.1.3.38	4-amino-4-deoxychorismate lyase	0.0107956	0.0071701	0.00147	0.000693	0.041	0.08
K02986	EC:3.6.1.27	small subunit ribosomal protein S4	0.108592	0.098737	0.00389	0.00226	0.041	0.08
K03071	EC:2.3.1.157, EC:2.7.7.23	preprotein translocase subunit SecB	0.0035047	0.0017435	0.00071	0.000408	0.041	0.08
K04755	EC:2.7.7.7	ferredoxin, 2Fe-2S	0.0049999	0.0021139	0.00118	0.000562	0.041	0.08
K04764	EC:2.7.7.7	integration host factor subunit alpha	0.0061402	0.0045134	0.000672	0.000387	0.041	0.08
K07543	EC:2.8.3.15	benzylsuccinate CoA-transferase BbsE subunit	0	2.27e-05	0	1.57e-05	0.041	0.08
K13615	N/A	polysynthase PksR	6.4e-06	2.3e-06	3.78e-06	1.1e-06	0.0414	0.0808
K00869	EC:2.7.-.-, EC:2.7.1.36	mevalonate kinase	0.0008833	0.0024071	0.000414	0.00061	0.042	0.0808
K01195	EC:3.2.1.23, EC:3.2.1.31	beta-glucuronidase	0.0201619	0.017321	0.00105	0.000771	0.042	0.0808
K01208	EC:3.2.1.54	cyclomaltodextrinase	0.0050134	0.006128	0.000363	0.000396	0.042	0.0808
K01661	EC:4.1.3.36	naphthoate synthase	0.0202998	0.0149474	0.00211	0.00125	0.042	0.0808
K03317	N/A	concentrative nucleoside transporter, CNT family	0.0068281	0.0037955	0.00128	0.000605	0.042	0.0808
K03776	EC:3.1.4.17	aerotaxis receptor	0.0029462	0.0016747	0.000594	0.000183	0.042	0.0808
K06196	EC:1.8.-.-	cytochrome c-type biogenesis protein	0.010743	0.0146598	0.00144	0.00125	0.042	0.0808
K06374	N/A	spore maturation protein B	0.0292486	0.0346457	0.0018	0.00167	0.042	0.0808
K06599	N/A	AraC family transcriptional regulator, chemosensory pili system protein ChpD	0	9.28e-05	0	5.12e-05	0.042	0.0808
K07332	N/A	archaeal flagellar protein FlaI	0.0002028	0.000306	3.18e-05	3.47e-05	0.042	0.0808
K07590	N/A	large subunit ribosomal protein L7A	0.0016551	0.0035786	0.000829	0.000444	0.042	0.0808
K07739	EC:2.3.1.-, EC:2.7.1.-, EC:2.7.11.19, EC:2.3.1.48	elongator complex protein 3	0.0011532	0.0019295	0.000219	0.000288	0.042	0.0808
K08651	EC:3.4.21.-, EC:3.4.21.66	thermitase	0.0002147	0.0003415	4.3e-05	3.64e-05	0.042	0.0808
K10697	EC:3.1.1.61	two-component system, OmpR family, response regulator RpaA	0.0065606	0.0076537	0.000356	0.000356	0.042	0.0808
K12111	EC:3.2.1.23	evolved beta-galactosidase subunit alpha	0.006022	0.0046289	0.000693	0.000164	0.042	0.0808
K12239	EC:6.3.2.-, EC:6.2.1.5, EC:5.1.1.3	dihydroaeruginoic acid synthetase	0.000186	0.0003033	4.12e-05	3.84e-05	0.042	0.0808
K13613	N/A	polysynthase PksM	2.3e-06	1.32e-05	1.28e-06	5.58e-06	0.042	0.0808
K00538	EC:1.97.1.4	formate acetyltransferase activating enzyme	0.0003629	0.0005889	6.81e-05	7.33e-05	0.043	0.0822
K00878	EC:2.7.1.50	hydroxyethylthiazole kinase	0.0296615	0.0350538	0.0021	0.00119	0.043	0.0822
K01613	EC:2.8.1.1, EC:4.1.1.65	phosphatidylserine decarboxylase	0.030768	0.02521	0.00214	0.00134	0.043	0.0822
K01846	EC:5.4.99.1	methylaspartate mutase	0.0045331	0.0077489	0.000948	0.00119	0.043	0.0822
K02519	EC:2.7.7.4	translation initiation factor IF-2	0.0897215	0.0832764	0.00236	0.0017	0.043	0.0822
K03041	EC:2.7.7.6	DNA-directed RNA polymerase subunit A'	0.0002571	2.87e-05	0.000121	9.35e-06	0.043	0.0822
K03893	EC:1.-.-.-	arsenical pump membrane protein	0.0019113	0.0005953	0.000572	0.000222	0.043	0.0822
K12537	N/A	protease secretion protein HasE	3.2e-06	3.59e-05	2.68e-06	1.72e-05	0.043	0.0822
K13063	EC:2.6.1.86	phenazine biosynthesis protein phzE	0	0.0001174	0	8.33e-05	0.043	0.0822
K00350	EC:1.6.5.-	Na+-transporting NADH:ubiquinone oxidoreductase subunit E	0.0335234	0.027477	0.00261	0.00115	0.044	0.0837
K01644	EC:2.3.3.9, EC:4.1.3.34, EC:4.1.3.6	citrate lyase subunit beta	0.0125492	0.0163725	0.00146	0.000956	0.044	0.0837
K02902	N/A	large subunit ribosomal protein L28	0.0875356	0.0760256	0.00441	0.0032	0.044	0.0837
K03582	EC:3.1.11.5	exodeoxyribonuclease V beta subunit	0.0029185	0.0013902	0.000718	0.000252	0.044	0.0837
K05581	EC:1.6.5.-, EC:1.6.5.3	NADH dehydrogenase I subunit J	0.000431	0.0001996	8.99e-05	5.7e-05	0.044	0.0837
K07335	EC:2.7.1.11	basic membrane protein A and related proteins	0.0282505	0.0330915	0.00192	0.0012	0.044	0.0837
K10229	EC:3.6.3.17	sorbitol/mannitol transport system permease protein	0.0004183	0.0007999	0.000139	0.000119	0.044	0.0837
K00634	EC:2.3.1.19	phosphate butyryltransferase	0.0151005	0.0125953	0.00111	0.000517	0.045	0.0848
K01865	EC:5.-.-.-	enoyl-CoA hydratase	0.0007948	0.0012932	0.000145	0.000167	0.045	0.0848
K02477	EC:3.1.1.61	two-component system, LytT family, response regulator	0.0327282	0.0268475	0.0024	0.00136	0.045	0.0848
K02936	N/A	large subunit ribosomal protein L7Ae	0.0003225	3.77e-05	0.000149	2.56e-05	0.045	0.0848
K03095	EC:3.4.24.-	SprT-liprotein	0.0003993	0.0013448	0.000194	0.000462	0.045	0.0848
K03559	EC:5.1.3.1	biopolymer transport protein ExbD	0.0211736	0.015627	0.00206	0.00162	0.045	0.0848
K03799	EC:3.4.-.-, EC:3.4.24.-	heat shocprotein HtpX	0.0165147	0.0121356	0.0017	0.00116	0.045	0.0848
K07182	EC:1.1.1.205	CBS domain-containing protein	8.14e-05	0.0002037	2.4e-05	5.48e-05	0.045	0.0848
K09964	N/A	hypothetical protein	0.0018021	0.0006821	0.000496	0.000192	0.045	0.0848
K10200	N/A	N-acetylglucosamine transport system substrate-binding protein	0.0098266	0.0121503	0.000817	0.00073	0.045	0.0848
K11955	N/A	neutral amino acid transport system permease protein	9.28e-05	0.0001632	2.13e-05	2.44e-05	0.045	0.0848
K13479	EC:1.17.1.4	xanthine dehydrogenase FAD-binding subunit	0.0062798	0.0086198	0.000943	0.000611	0.045	0.0848
K00004	EC:1.1.1.4	(R,R)-butanediol dehydrogenase	0.0008412	0.0013614	0.000194	0.000154	0.046	0.0857
K00772	EC:2.4.2.-, EC:2.4.2.28	5'-methylthioadenosine phosphorylase	0.0032278	0.0044381	0.000422	0.000374	0.046	0.0857
K01134	EC:3.1.6.8	arylsulfatase A	0.0078347	0.0057298	0.000814	0.000547	0.046	0.0857
K01663	EC:4.1.3.32, EC:4.1.3.-	2,3-dimethylmalate lyase	7.82e-05	0.0001146	1.08e-05	1.29e-05	0.046	0.0857
K02205	N/A	arginine/ornithine permease	0.0003038	0.0005088	6.62e-05	6.94e-05	0.046	0.0857
K02396	EC:1.1.1.1	flagellar hooprotein 1 FlgK	0.0123086	0.0087133	0.00134	0.000993	0.046	0.0857
K02990	EC:4.1.1.-	small subunit ribosomal protein S6	0.0828675	0.0731224	0.00378	0.00303	0.046	0.0857
K03759	N/A	arginine:agmatine antiporter	0.0018734	0.0007258	0.000553	0.000129	0.046	0.0857
K03924	EC:1.1.1.244, EC:3.6.3.-	MoxR-liATPase	0.0893777	0.0799302	0.00367	0.00203	0.046	0.0857
K04751	EC:3.4.21.88	nitrogen regulatory protein P-II 1	0.0629153	0.0556215	0.00321	0.00168	0.046	0.0857
K06877	N/A	AAL080WP	0.0046603	0.0062763	0.000588	0.000532	0.046	0.0857
K07105	N/A	3H	0.0241601	0.0294166	0.00182	0.00158	0.046	0.0857
K07583	N/A	hypothetical protein	0.0002034	7.3e-06	8.44e-05	3.16e-06	0.046	0.0857
K10234	N/A	alpha-glucoside transport system permease protein	0.0011246	0.0014778	0.00013	0.000117	0.046	0.0857
K12060	N/A	conjugal transfer pilus assembly protein TraU	0.0016079	0.000598	0.000432	0.000189	0.046	0.0857
K13281	EC:3.-.-.-	UV DNA damage endonuclease	0.0005385	0.0013675	0.000161	0.000347	0.046	0.0857
K00692	EC:2.4.1.10	levansucrase	8.23e-05	0.0004092	3.4e-05	0.000204	0.047	0.087
K01138	EC:3.1.6.-	alkyl sulfatase	0.0215512	0.017895	0.00141	0.000992	0.047	0.087
K01609	EC:4.1.1.48	indole-3-glycerol phosphate synthase	0.037816	0.0434111	0.00191	0.00193	0.047	0.087
K02111	EC:3.4.21.68, EC:3.6.3.14	F-type H+-transporting ATPase subunit alpha	0.128159	0.119599	0.00323	0.0027	0.047	0.087
K02292	N/A	beta-carotene (CrtO type)	5e-06	4.14e-05	3.74e-06	1.68e-05	0.047	0.087
K05803	EC:3.4.23.36	lipoprotein NlpI	0.0023204	0.0007221	0.000699	0.000284	0.047	0.087
K07040	N/A	ACR protein	0.0238822	0.0279379	0.00152	0.0013	0.047	0.087
K07220	N/A	hypothetical protein	0.0107202	0.0139082	0.00126	0.000928	0.047	0.087
K11934	N/A	outer membrane protein X	0.0029422	0.0017893	0.00051	0.00027	0.047	0.087
K11952	EC:3.6.3.-	bicarbonate transport system ATP-binding protein	0.0004634	0.0005498	3.14e-05	2.76e-05	0.047	0.087
K00029	EC:1.1.1.38, EC:1.1.1.40	malate dehydrogenase (oxaloacetate-decarboxylating)(NADP+)	0.035068	0.0317854	0.00151	0.000612	0.048	0.0882
K02323	EC:2.7.7.7	DNA polymerase II small subunit	0.0001078	3.6e-06	6e-05	3.55e-06	0.048	0.0882
K03088	EC:1.1.1.95	RNA polymerase sigma-70 factor, ECF subfamily	0.356522	0.304193	0.0208	0.0127	0.048	0.0882
K04117	EC:1.3.99.-	cyclohexanecarboxyl-CoA dehydrogenase	7.3e-06	3.68e-05	3.16e-06	1.57e-05	0.048	0.0882
K06921	N/A	archaeal ATPase	0.0398617	0.0337141	0.00271	0.00131	0.048	0.0882
K09779	N/A	hypothetical protein	0.0349205	0.0430807	0.00244	0.00292	0.048	0.0882
K10554	EC:3.6.3.17	fructose transport system ATP-binding protein	0.0007221	0.0010031	9.27e-05	9.07e-05	0.048	0.0882
K11051	N/A	multidrug/hemolysin transport system permease protein	1.77e-05	0.0001487	1.29e-05	6.29e-05	0.048	0.0882
K13734	N/A	fibronectin-binding protein 1	0.0016448	0.0025232	0.000327	0.000264	0.048	0.0882
K13924	EC:2.1.1.80, EC:3.1.1.61	two-component system, chemotaxis family, CheB/CheR fusion protein	0.0009332	0.0012172	8.47e-05	0.000108	0.048	0.0882
K00790	EC:2.5.1.7	UDP-N-acetylglucosamine 1-carboxyvinyltransferase	0.133887	0.143101	0.0031	0.00311	0.049	0.0888
K01787	EC:5.1.3.8	N-acylglucosamine 2-epimerase	0.0201025	0.0154523	0.00197	0.00116	0.049	0.0888
K02491	EC:2.7.13.3	two-component system, sporulation sensor A	1.32e-05	4.09e-05	6.66e-06	1.16e-05	0.049	0.0888
K02502	EC:2.4.2.17	ATP phosphoribosyltransferase regulatory subunit	0.0219593	0.0260175	0.00132	0.00133	0.049	0.0888
K03092	EC:2.7.7.6	RNA polymerase sigma-54 factor	0.0197085	0.0162022	0.00145	0.000821	0.049	0.0888
K03111	EC:2.3.1.51	single-strand DNA-binding protein	0.113058	0.123142	0.00299	0.00352	0.049	0.0888
K05844	EC:6.3.2.-	ribosomal protein S6 modification protein	0.0044916	0.0023768	0.00117	0.000338	0.049	0.0888
K06138	EC:1.3.3.11	pyrroloquinoline quinone biosynthesis protein D	0.0039109	0.0025615	0.000575	0.000308	0.049	0.0888
K06283	N/A	putative DeoR family transcriptional regulator, stage III sporulation protein D	0.0525006	0.0610003	0.00291	0.00289	0.049	0.0888
K06398	N/A	stage IV sporulation protein A	0.0574407	0.0629066	0.00203	0.00159	0.049	0.0888
K07344	N/A	type IV secretion system protein TrbL	4e-05	0.0001837	2.36e-05	7.05e-05	0.049	0.0888
K07469	EC:1.2.-.-, EC:1.2.99.7	aldehyde dehydrogenase (FAD-independent)	0.0026562	0.0036867	0.000333	0.000353	0.049	0.0888
K07691	N/A	two-component system, NarL family, competent response regulator ComA	5.14e-05	0.0001669	2.41e-05	5.03e-05	0.049	0.0888
K07773	EC:2.7.3.-	two-component system, OmpR family, aerobic respiration control protein ArcA	0.003876	0.0019362	0.000976	0.000293	0.049	0.0888
K09007	EC:3.5.4.-	hypothetical protein	0.00392	0.00237	0.000685	0.000319	0.049	0.0888
K10120	N/A	putative sugar transport system substrate-binding protein	0.0013258	0.0020852	0.000276	0.000262	0.049	0.0888
K11440	EC:1.1.1.-, EC:1.1.1.1	choline dehydrogenase	0.0005502	0.0008407	9.57e-05	9.54e-05	0.049	0.0888
K12974	EC:2.3.1.-	palmitoleoyl transferase	0.0011196	0.0003593	0.000385	0.000132	0.049	0.0888
K14162	EC:2.7.7.7	error-prone DNA polymerase	0.0006894	0.0008526	5.25e-05	6.24e-05	0.049	0.0888
K00088	EC:1.1.1.205	IMP dehydrogenase	0.132717	0.125635	0.00272	0.002	0.05	0.0895
K00171	EC:1.2.7.1	pyruvate ferredoxin oxidoreductase	0.0163575	0.0201906	0.00131	0.0013	0.05	0.0895
K00616	EC:2.2.1.2	transaldolase	0.0662415	0.0601473	0.00242	0.0017	0.05	0.0895
K01058	EC:3.1.1.3, EC:3.1.1.32	phospholipase A1	0.0046126	0.0021153	0.00122	0.000373	0.05	0.0895
K01305	EC:2.1.1.63, EC:3.4.19.-	beta-aspartyl-dipeptidase (metallo-type)	0.0112325	0.0138112	0.00104	0.000673	0.05	0.0895
K01342	EC:3.4.21.-, EC:3.4.21.62	subtilisin	0.0007058	0.0009694	0.000101	7.55e-05	0.05	0.0895
K01438	EC:2.7.2.8, EC:3.5.1.16	acetylornithine deacetylase	0.0178424	0.0136429	0.00161	0.00126	0.05	0.0895
K01744	EC:4.2.1.2, EC:4.3.1.1	aspartate ammonia-lyase	0.0279526	0.0248068	0.00141	0.000654	0.05	0.0895
K01809	EC:2.7.7.13, EC:5.3.1.8	mannose-6-phosphate isomerase	0.0546857	0.049256	0.00197	0.0017	0.05	0.0895
K02879	EC:1.17.4.2	large subunit ribosomal protein L17	0.105216	0.0956537	0.00363	0.00253	0.05	0.0895
K05993	EC:3.-.-.-, EC:3.3.2.1	isochorismatase	0.0130845	0.0166695	0.00111	0.00136	0.05	0.0895
K06188	N/A	aquaporin Z	0.0113886	0.0085096	0.00105	0.000839	0.05	0.0895
K06997	N/A	putative amino acid racemase	0.0697281	0.0645303	0.00225	0.00113	0.05	0.0895
K07217	EC:1.11.1.6	Mn-containing catalase	0.0127931	0.0166667	0.00137	0.00145	0.05	0.0895
K07788	N/A	RND superfamily, multidrug transport protein MdtB	0.0019376	0.001181	0.000349	0.000153	0.05	0.0895
K08482	EC:2.7.11.1	circadian clocprotein KaiC	4.82e-05	0.0001123	1.38e-05	2.89e-05	0.05	0.0895
K09759	EC:6.1.1.12, EC:6.1.1.23	nondiscriminating aspartyl-tRNA synthetase	0.0169379	0.0203202	0.00123	0.00096	0.05	0.0895
K14540	N/A	ribosome biogenesis GTPase A	0.053056	0.0604645	0.00308	0.00179	0.05	0.0895
K00145	EC:1.2.1.38	N-acetyl-gamma-glutamyl-phosphate reductase	0.0776344	0.0840595	0.00217	0.0021	0.0509	0.0908
K00293	EC:1.5.1.10	saccharopine dehydrogenase (NADP+, L-glutamate forming)	0.0001014	0.000266	4.08e-05	7.32e-05	0.0509	0.0908
K00947	EC:2.7.4.-	aspartate/glutamate/uridylate kinase	0.0090934	0.0106132	0.000539	0.000565	0.0509	0.0908
K03214	EC:2.1.1.-	RNA methyltransferase, TrmH family	0.0027496	0.0006494	0.00126	0.000242	0.0509	0.0908
K03385	EC:1.7.2.2	formate-dependent nitrite reductase, periplasmic cytochrome c552 subunit	0.0106896	0.0075772	0.00145	0.00048	0.0509	0.0908
K03760	EC:2.-.-.-	phosphoethanolamine transferase	0.0031459	0.0018558	0.00071	0.000237	0.0509	0.0908
K07467	N/A	phage replication initiation protein	0.0210741	0.0260746	0.00157	0.00185	0.0509	0.0908
K00683	EC:2.3.2.5	glutaminyl-peptide cyclotransferase	0.0017485	0.001004	0.000313	0.000211	0.0519	0.0921
K01598	EC:4.1.1.36	phosphopantothenoylcysteine decarboxylase	0.0055454	0.006713	0.00047	0.000355	0.0519	0.0921
K01687	EC:4.2.1.9	dihydroxy-acid dehydratase	0.133824	0.144767	0.00436	0.00331	0.0519	0.0921
K02494	N/A	outer membrane lipoprotein LolB	0.0025418	0.0006212	0.00108	0.000221	0.0519	0.0921
K03652	EC:3.2.2.-, EC:3.2.2.21	DNA-3-methyladenine glycosylase	0.0029906	0.0045877	0.000566	0.000525	0.0519	0.0921
K04562	EC:2.7.1.112	flagellar biosynthesis protein FlhG	0.0093934	0.0073812	0.000819	0.000539	0.0519	0.0921
K05561	N/A	multicomponent K+:H+ antiporter	2.82e-05	0.000111	1.18e-05	4.54e-05	0.0519	0.0921
K07816	EC:2.7.6.5	putative GTP pyrophosphokinase	0.0276354	0.0323654	0.00153	0.00163	0.0519	0.0921
K09707	N/A	hypothetical protein	0.0043505	0.0066384	0.000725	0.000818	0.0519	0.0921
K00254	EC:1.3.3.1, EC:1.3.5.2	dihydroorotate dehydrogenase	8.2e-06	3.6e-06	2.46e-06	1.37e-06	0.0522	0.0925
K00813	EC:2.6.1.-, EC:2.6.1.1	aspartate aminotransferase	0.0020341	0.0008336	0.000586	0.000198	0.0529	0.0932
K01043	EC:2.-.-.-	aminotransferase	0.0103397	0.008187	0.00101	0.000428	0.0529	0.0932
K01053	EC:3.1.1.17	gluconolactonase	7.73e-05	0.0002647	3.39e-05	8.72e-05	0.0529	0.0932
K01085	EC:3.1.3.10	glucose-1-phosphatase	0.0031711	0.0013038	0.000808	0.000433	0.0529	0.0932
K01192	EC:3.2.1.-, EC:3.2.1.25	beta-mannosidase	0.0160663	0.0136493	0.000993	0.00064	0.0529	0.0932
K01198	EC:3.2.1.-, EC:3.2.1.37	xylan 1,4-beta-xylosidase	0.0295966	0.025179	0.00142	0.00166	0.0529	0.0932
K02760	EC:2.7.1.69	PTS system, cellobiose-specific IIB component	0.0119768	0.017749	0.00201	0.00197	0.0529	0.0932
K06436	EC:3.4.-.-	spore coat assemly protein	0.0028325	0.0015497	0.00058	0.000261	0.0529	0.0932
K10810	EC:2.5.1.3	transcriptional regulator TenI	0.000955	0.0015323	0.000216	0.000174	0.0529	0.0932
K00094	EC:1.1.1.251	galactitol-1-phosphate 5-dehydrogenase	0.001868	0.002891	0.000395	0.000306	0.0539	0.0944
K01998	N/A	branched-chain amino acid transport system permease protein	0.0493977	0.0569481	0.00285	0.00237	0.0539	0.0944
K02026	EC:3.6.3.17	multiple sugar transport system permease protein	0.350657	0.410658	0.0198	0.0205	0.0539	0.0944
K02584	N/A	Nif-specific regulatory protein	0.0126257	0.0150654	0.000782	0.000871	0.0539	0.0944
K03732	EC:3.6.1.-	ATP-dependent RNA helicase RhlB	0.0039707	0.0025979	0.00056	0.000342	0.0539	0.0944
K06330	N/A	spore coat protein H	0.0065102	0.0085286	0.000778	0.000628	0.0539	0.0944
K06399	EC:3.4.-.-, EC:3.4.21.116	stage IV sporulation protein B	0.0199432	0.0228394	0.000932	0.00104	0.0539	0.0944
K09923	N/A	hypothetical protein	0.0018843	0.0006098	0.000573	0.000214	0.0539	0.0944
K02067	EC:1.4.3.16	putative ABC transport system substrate-binding protein	0.0053059	0.0033519	0.000829	0.000472	0.0549	0.0958
K02668	EC:2.7.1.-, EC:2.7.13.3	two-component system, NtrC family, sensor histidine PilS	0.0002519	0.0003761	4.19e-05	4.63e-05	0.0549	0.0958
K02771	EC:2.7.1.69	PTS system, fructose-specific IID component	0.0034954	0.0053394	0.000615	0.000649	0.0549	0.0958
K03981	EC:5.3.4.1	thiol:disulfide interchange protein DsbC	0.0028185	0.0015002	0.000542	0.000384	0.0549	0.0958
K04094	EC:2.1.-.-	glucose inhibited division protein Gid	0.0404943	0.0467743	0.0022	0.00209	0.0549	0.0958
K10974	N/A	cytosine permease	0.0055263	0.0077261	0.000938	0.000489	0.0549	0.0958
K00099	EC:1.1.1.267	1-deoxy-D-xylulose-5-phosphate reductoisomerase	0.0772763	0.0819121	0.0021	0.00117	0.0559	0.0968
K00600	EC:2.1.2.-, EC:2.1.2.1	glycine hydroxymethyltransferase	0.107024	0.0994498	0.00349	0.00213	0.0559	0.0968
K00973	EC:2.7.7.24	glucose-1-phosphate thymidylyltransferase	0.123863	0.113392	0.00488	0.00275	0.0559	0.0968
K02788	EC:2.7.1.-, EC:2.7.1.69	PTS system, lactose-specific IIC component	0.0028481	0.0047957	0.000578	0.000715	0.0559	0.0968
K03588	EC:2.1.1.-	cell division protein FtsW	0.069521	0.0743603	0.00215	0.0012	0.0559	0.0968
K03615	EC:1.6.5.-	electron transport complex protein RnfC	0.0684886	0.0743216	0.00214	0.00204	0.0559	0.0968
K06222	EC:1.1.1.-, EC:1.1.1.274	2,5-direductase B	0.0069016	0.0083064	0.00042	0.000548	0.0559	0.0968
K07386	EC:3.4.-.-, EC:3.4.24.-	putative endopeptidase	0.0184304	0.0149869	0.00125	0.00109	0.0559	0.0968
K07657	EC:2.7.3.-	two-component system, OmpR family, phosphate regulon response regulator PhoB	0.110718	0.119216	0.00335	0.00256	0.0559	0.0968
K11326	N/A	cation efflux system protein involved in nicand cobalt tolerance	0.0001805	0.0001082	3.08e-05	1.95e-05	0.0559	0.0968
K13016	EC:1.-.-.-, EC:1.1.1.-	UDP-D-GlcNAcA oxidase	0.0037605	0.0017839	0.000925	0.000436	0.0559	0.0968
K00169	EC:1.2.7.1	pyruvate ferredoxin oxidoreductase, alpha subunit	0.0150965	0.0186933	0.00114	0.00126	0.0569	0.0976
K00633	EC:2.3.1.18, EC:2.3.1.79	galactoside O-acetyltransferase	0.0280836	0.0243814	0.0015	0.00109	0.0569	0.0976
K00777	EC:1.4.1.13,EC:2.4.2.-	glutamate synthase (NADPH) GltB1 subunit	0.0010801	0.0016299	0.000152	0.000229	0.0569	0.0976
K01820	EC:5.3.1.-	D-tagatose 3-epimerase	0.0001837	0.0004852	7.01e-05	0.000133	0.0569	0.0976
K01869	EC:6.1.1.-, EC:6.1.1.4	leucyl-tRNA synthetase	0.119875	0.111523	0.00363	0.00183	0.0569	0.0976
K01975	EC:6.5.1.-	RNA ligase	0.0014906	0.0025647	0.000391	0.000372	0.0569	0.0976
K02334	EC:2.7.7.7	DNA polymerase bacteriophage-type	0.0447065	0.0519601	0.00269	0.00229	0.0569	0.0976
K02418	N/A	flagellar protein FliO/FliZ	0.005243	0.0029229	0.000996	0.000579	0.0569	0.0976
K03327	N/A	multidrug resistance protein, MATE family	0.0413905	0.0343402	0.00319	0.00149	0.0569	0.0976
K03432	EC:3.4.25.1	proteasome alpha subunit	0.0002702	1.05e-05	0.000139	1.02e-05	0.0569	0.0976
K06333	N/A	spore coat protein JB	0.0071105	0.0096533	0.00107	0.000717	0.0569	0.0976
K09692	N/A	teichoic acid transport system permease protein	0.008483	0.0104681	0.000706	0.000643	0.0569	0.0976
K10680	EC:1.-.-.-	N-ethylmaleimide reductase	0.0065199	0.0082895	0.000641	0.000584	0.0569	0.0976
K13660	EC:2.4.1.-	beta-1,4-glucosyltransferase	0.0001128	0.0001905	2.85e-05	2.47e-05	0.0569	0.0976
K04090	EC:1.-.-.-, EC:1.2.7.8	indolepyruvate ferredoxin oxidoreductase	1.4e-06	5e-06	7.32e-07	2.86e-06	0.0574	0.0983
K00701	EC:2.4.1.19	cyclomaltodextrin glucanotransferase	0.0015738	0.0011891	0.000158	0.000104	0.0579	0.0988
K01005	EC:2.7.8.-	cardiolipin synthetase domain-containing protein	0.0232567	0.0201125	0.00138	0.000899	0.0579	0.0988
K03693	EC:2.4.1.-	penicillin-binding protein	0.0010583	0.0022699	0.000266	0.000571	0.0579	0.0988
K03764	N/A	transcriptional repressor of met regulon (beta-ribbon, MetJ family)	0.0044037	0.0011819	0.0016	0.000415	0.0579	0.0988
K04074	EC:3.6.3.14	cell division initiation protein	0.003581	0.0054248	0.000452	0.000823	0.0579	0.0988
K06596	N/A	type IV pili sensor histidine kinase and response regulator	0.0003338	0.0004511	3.59e-05	4.59e-05	0.0579	0.0988
K07669	EC:3.1.1.61	two-component system, OmpR family, response regulator MprA	0.008574	0.0096088	0.000309	0.000398	0.0579	0.0988
