# Supplementary material for: Structure and function of the healthy pre-adolescent pediatric gut microbiome
Source: Microbiome. 2015 Aug 26;3:36. doi: 10.1186/s40168-015-0101-x (PMC4550057; doi:10.1186/s40168-015-0101-x)
Supplement: Additional file 13: Table S10. — KEGG pathways differing in the functional metagenomic profiles of GI communities from healthy children and adults. Between-group differences were evaluated with White’s non-parametric t-tests and Storey’s false discovery rate corrections. (TIF 15.5 kb) [file 40168_2015_101_MOESM13_ESM.xlsx]

## Sheet: TableS10_KEGG_Pathw
Table S10. KEGG pathways differing in the functional metagenomic profiles of GI communities from healthy children and adults. Between group differences were evaluated with White's non-parametric t-tests and Storey’s False Discover Rate corrections.
Rows highlighted with green shading represent genera enriched (on average) in children, while highlighted in yellow represent those enriched (on average) in adults.
KEGG Pathway	Pathway description	Mean relative frequency (%)		Standard error		p-values	q-values
		Adult	Child	Adult	Child
ko03010	Ribosome	2.81302	2.49896	0.051161	0.0326881	0.000999001	0.00435655
ko00540	Lipopolysaccharide biosynthesis	0.663534	0.412409	0.0561322	0.027166	0.000999001	0.00435655
ko00785	Lipoic acid metabolism	0.796458	0.562729	0.0614241	0.0234156	0.000999001	0.00435655
ko00020	Citrate cycle (TCA cycle)	1.24105	1.15721	0.0216264	0.011147	0.000999001	0.00435655
ko00720	Carbon fixation pathways in prokaryotes	1.45438	1.37783	0.0181121	0.00993947	0.000999001	0.00435655
ko00410	beta-Alanine metabolism	0.53172	0.467346	0.015537	0.00945902	0.000999001	0.00435655
ko00531	Glycosaminoglycan degradation	0.295691	0.234552	0.0157052	0.00852025	0.000999001	0.00435655
ko00190	Oxidative phosphorylation	0.498147	0.458914	0.00852365	0.00429193	0.000999001	0.00435655
ko00140	Steroid hormone biosynthesis	0.0626803	0.0343267	0.00582853	0.00289131	0.000999001	0.00435655
ko05150	Staphylococcus aureus infection	0.0245879	0.0366927	0.00124432	0.00268566	0.000999001	0.00435655
ko03450	Non-homologous end-joining	0.00651695	0.0187053	0.00150586	0.00333482	0.000999001	0.00435655
ko00350	Tyrosine metabolism	0.516995	0.551538	0.00566336	0.00586082	0.000999001	0.00435655
ko00900	Terpenoid backbone biosynthesis	1.38792	1.45476	0.0135728	0.0113461	0.000999001	0.00435655
ko00270	Cysteine and methionine metabolism	1.61073	1.68993	0.0193413	0.0102157	0.000999001	0.00435655
ko00561	Glycerolipid metabolism	0.482711	0.564524	0.0163899	0.00879767	0.000999001	0.00435655
ko00300	Lysine biosynthesis	1.96078	2.07001	0.0239581	0.0128749	0.000999001	0.00435655
ko04122	Sulfur relay system	1.20482	1.32729	0.0283019	0.0213253	0.000999001	0.00435655
ko00625	Chloroalkane and chloroalkene degradation	0.550319	0.69109	0.0300713	0.0162883	0.000999001	0.00435655
ko00473	D-Alanine metabolism	1.47014	1.65783	0.0259171	0.0216944	0.000999001	0.00435655
ko04974	Protein digestion and absorption	0.0281544	0.0199325	0.00231165	0.00115181	0.001998	0.00752494
ko00930	Caprolactam degradation	0.0168459	0.0277418	0.00166145	0.00255537	0.001998	0.00752494
ko00860	Porphyrin and chlorophyll metabolism	0.585923	0.652674	0.012496	0.0101516	0.001998	0.00752494
ko03018	RNA degradation	0.874683	0.835206	0.00990116	0.0047616	0.002997	0.00955089
ko00280	Valine, leucine and isoleucine degradation	0.420954	0.388643	0.00842692	0.00509125	0.002997	0.00955089
ko04113	Meiosis - yeast	0.00526233	0.00321947	0.000553136	0.000199743	0.002997	0.00955089
ko00400	Phenylalanine, tyrosine and tryptophan biosynthesis	1.33752	1.41641	0.014213	0.0144903	0.002997	0.00955089
ko03020	RNA polymerase	0.777126	0.734602	0.0112867	0.00558089	0.003996	0.0122629
ko00430	Taurine and hypotaurine metabolism	0.981568	0.91878	0.0196285	0.0103674	0.00499501	0.0137957
ko04626	Plant-pathogen interaction	0.236198	0.211536	0.00754317	0.00339011	0.00499501	0.0137957
ko04146	Peroxisome	0.199884	0.183099	0.00531514	0.00272809	0.00499501	0.0137957
ko00311	Penicillin and cephalosporin biosynthesis	0.0301589	0.0399696	0.002139	0.0026584	0.00599401	0.0155202
ko00627	Aminobenzoate degradation	0.0572364	0.110231	0.0114307	0.0111411	0.00599401	0.0155202
ko03060	Protein export	1.36665	1.3021	0.0189096	0.0121312	0.00699301	0.0170418
ko00253	Tetracycline biosynthesis	1.36e-06	5.32e-05	1.33e-06	4.19e-05	0.00699301	0.0170418
ko01056	Biosynthesis of type II polyketide backbone	0.0102873	0.0131764	0.000834648	0.000548078	0.00999001	0.0229929
ko02010	ABC transporters	0.672758	0.726325	0.0179387	0.00687078	0.00999001	0.0229929
ko00030	Pentose phosphate pathway	2.05813	2.12798	0.0186113	0.0190781	0.011988	0.0268457
ko05010	Alzheimer's disease	0.0573956	0.0519952	0.0018116	0.000960486	0.013986	0.028971
ko00642	Ethylbenzene degradation	8.41e-05	0.000284783	2.37e-05	8.2e-05	0.013986	0.028971
ko00730	Thiamine metabolism	1.93087	2.01624	0.0252332	0.0220395	0.013986	0.028971
ko00906	Carotenoid biosynthesis	0.00434501	0.00795901	0.000765069	0.00120689	0.017982	0.03634
ko00600	Sphingolipid metabolism	0.048648	0.0314963	0.00590059	0.00418436	0.021978	0.043358
ko00622	Xylene degradation	8e-05	0.000205469	2.43e-05	4.73e-05	0.022977	0.0442747
ko00740	Riboflavin metabolism	1.0805	0.990849	0.0302933	0.0203315	0.023976	0.0451497
ko00780	Biotin metabolism	1.28061	1.16532	0.0462776	0.0176542	0.024975	0.0459858
ko04112	Cell cycle - Caulobacter	1.2242	1.18418	0.0145657	0.0108992	0.02997	0.0539833
ko00071	Fatty acid metabolism	0.362996	0.384936	0.00662438	0.00716315	0.030969	0.0545959
ko00680	Methane metabolism	0.685045	0.704026	0.00592739	0.00612211	0.032967	0.0569074
ko02040	Flagellar assembly	0.348192	0.266271	0.0288793	0.0246163	0.042957	0.0726387
ko00130	Ubiquinone and other terpenoid-quinone biosynthesis	0.278068	0.226978	0.0240707	0.012493	0.0499501	0.0827744
ko00760	Nicotinate and nicotinamide metabolism	1.23815	1.1981	0.0179045	0.0103663	0.0529471	0.0860204
ko00310	Lysine degradation	0.243903	0.226572	0.0086732	0.00415412	0.0599401	0.0902993
ko03008	Ribosome biogenesis in eukaryotes	0.0621057	0.0674695	0.00233524	0.00124872	0.0569431	0.0902993
ko00565	Ether lipid metabolism	0.00626571	0.0132751	0.00244405	0.00231481	0.0589411	0.0902993
ko00660	C5-Branched dibasic acid metabolism	1.90612	2.01905	0.0483345	0.0314848	0.0579421	0.0902993
ko04910	Insulin signaling pathway	0.139302	0.133024	0.00219404	0.00224072	0.0629371	0.0931212
ko00830	Retinol metabolism	0.0421627	0.0671181	0.00855099	0.0101115	0.0669331	0.0956187
ko00460	Cyanoamino acid metabolism	0.288835	0.557266	0.0903353	0.0900601	0.0669331	0.0956187
ko00010	Glycolysis / Gluconeogenesis	1.50143	1.53598	0.0139464	0.0117158	0.0709291	0.0996098
